# Supplementary material for: The Diagnostic Potential of SHOX2 and RASSF1A DNA Methylation in Early Lung Adenocarcinoma
Source: Front Oncol. 2022 Jun 28;12:849024. doi: 10.3389/fonc.2022.849024 (PMC9273978; doi:10.3389/fonc.2022.849024)
Supplement: Supplementary file 1 [file Table_1.xlsx]

## Sheet: Supplementary table 1
Supplementary table 1 The positive cases of SHOX2, RASSF1A and the combined promoter methylation assays in the NJDT cohort
Patients	Types of samples	Individual SHOX2_met(+)	Individual RASSF1A_met(+)	Combination_met (+)
Patients with LUAD (n=54)	Tumor	28/54	21/54	40/54
	Paracancerous	11/54	13/54	21/54
	Tumor&Paracancerous	32/54	26/54	42/54
	Normal	0/54	0/54	0/54
Patients with benign lung nodules (n=31)	Nodule	0/31	0/31	0/31
	Perinodular	0/31	0/31	0/31
	Perinodular&Nodule	0/31	0/31	0/31
	Normal	0/31	0/31	0/31

## Sheet: Supplementary table 2
Supplementary table 2 The clinicopathologic data and detection results of patients in the NJDT cohort
Patient number	Gender	Age	Maxium Tumor Diameter (MTD)	Histological subtypes	Differentiation	T classification	Lymphatic metastasis	Stage	Pathological type	IHC result of Ki-67	IHC result of TTF1	IHC result of Naspin A	SHOX2 methylation CT values of tumor samples tested by qPCR (VIC)	RASSF1A methylation CT values of tumor samples tested by qPCR (FAM)	SHOX2 methylation CT values of normal samples tested by qPCR (VIC)	RASSF1A methylation CT values of normal samples tested by qPCR (FAM)	SHOX2 promoter methylation assay			RASSF1A promoter methylation assay			Combined promoter methylation assay
																	SHOX2 promoter methylation assay on tumor samples	SHOX2 promoter methylation assay on paracancerous samples	SHOX2 promoter methylation assay on tumor and paracancerous samples	RASSF1A promoter methylation assay on tumor samples	RASSF1A promoter methylation assay on paracancerous samples	RASSF1A promoter methylation assay on tumor and paracancerous samples	Combined promoter methylation assay on tumor samples	Combined promoter methylation assay on paracancerous samples	Combined promoter methylation assay on tumor and paracancerous samples
1	Male	60	4.2	PAP	High	T2	Negative	II	MIA	Negative	Negative	Positive	38.1007	37.0734	>40	>40	Negative	Negative	Negative	Negative	Negative	Negative	Negative	Negative	Negative
2	Female	57	1.8	APA	Medium	T1	Negative	I	IPA	Negative	Positive	Positive	39.9536	38.6002	39.4568	39.0494	Negative	Positive	Positive	Negative	Negative	Negative	Negative	Positive	Positive
3	Male	74	1.5	LPA	High	T1	Negative	I	MIA	Negative	Positive	Positive	38.1409	37.0568	35.58	>40	Negative	Negative	Negative	Negative	Negative	Negative	Negative	Negative	Negative
4	Female	44	0.8	LPA	High	Tis	Negative	0	AIS	Negative	Negative	Positive	35.4169	38.6009	37.0624	38.3027	Negative	Negative	Negative	Negative	Negative	Negative	Negative	Negative	Negative
5	Male	70	1.1	LPA	NA	T1	Negative	I	MIA	Negative	Negative	Positive	33.2732	36.1954	>40	>40	Negative	Negative	Negative	Negative	Negative	Negative	Negative	Negative	Negative
6	Male	28	0.7	LPA	High	Tis	Negative	0	AIS	Negative	Negative	Negative	35.8293	38.7365	>40	>40	Negative	Negative	Negative	Negative	Negative	Negative	Negative	Negative	Negative
7	Male	61	0.6	LPA	High	T1	Negative	I	MIA	Negative	Negative	Negative	35.1443	36.2225	>40	>40	Negative	Negative	Negative	Negative	Negative	Negative	Negative	Negative	Negative
8	Female	30	1.5	LPA	Medium	T1	Negative	I	IPA	Negative	Negative	Negative	33.7294	38.1502	>40	>40	Negative	Negative	Negative	Negative	Negative	Negative	Negative	Negative	Negative
9	Male	65	1.3	APA	High	T1	Negative	I	IPA	Negative	Negative	Negative	33.1585	37.3377	36.9974	39.2611	Negative	Negative	Negative	Negative	Negative	Negative	Negative	Negative	Negative
10	Male	56	0.9	LPA	High	T1	Negative	I	IPA	NA	NA	NA	38.8265	37.2868	>40	>40	Negative	Positive	Positive	Negative	Negative	Negative	Negative	Positive	Positive
11	Male	70	1.5	APA	Low	T1	Negative	I	IPA	Positive	Positive	Positive	35.1022	35.5426	>40	>40	Negative	Negative	Negative	Negative	Negative	Negative	Negative	Negative	Negative
12	Female	59	1.2	LPA	High	T1	Negative	I	MIA	Negative	Negative	Positive	32.2356	36.567	36.1003	>40	Negative	Negative	Negative	Negative	Negative	Negative	Negative	Negative	Negative
13	Female	56	1.1	APA	NA	Tis	Negative	0	AIS	Negative	Positive	Negative	39.0473	37.2668	>40	>40	Negative	Negative	Negative	Negative	Negative	Negative	Negative	Negative	Negative
14	Female	65	0.8	APA	Medium	T1	Negative	I	IPA	NA	NA	NA	34.0022	36.6824	38.6432	>40	Negative	Negative	Negative	Negative	Negative	Negative	Negative	Negative	Negative
15	Male	53	3.7	Others	Low	T2	Negative	I	IPA	Negative	Negative	Positive	26.7216	27.0485	39.9886	>40	Positive	Positive	Positive	Positive	Negative	Positive	Positive	Positive	Positive
16	Male	74	3.2	PAP	Medium	T2	Negative	I	IPA	Positive	Positive	Negative	27.6111	36.775	35.1391	37.5757	Positive	Negative	Positive	Negative	Positive	Positive	Positive	Positive	Positive
17	Male	55	3.5	PAP	Low	T2	Negative	I	IPA	Positive	Positive	Negative	33.1774	29.1114	37.5302	>40	Negative	Negative	Negative	Positive	Positive	Positive	Positive	Positive	Positive
18	Male	67	4.7	Others	Low	T2	Negative	II	IPA	Positive	Positive	Negative	28.9891	38.5157	>40	>40	Positive	Negative	Positive	Negative	Positive	Positive	Positive	Positive	Positive
19	Female	68	2	LPA	High	T1	Negative	I	IPA	Positive	Positive	Positive	32.8897	21.0505	>40	>40	Negative	Negative	Negative	Positive	Positive	Positive	Positive	Positive	Positive
20	Male	77	2.5	LPA	High	T1	Negative	I	IPA	Positive	Positive	Negative	23.5388	37.0248	39.8738	>40	Positive	Negative	Positive	Negative	Negative	Negative	Positive	Negative	Positive
21	Female	70	0.6	LPA	NA	T1	Negative	I	IPA	NA	NA	NA	20.9731	39.2218	37.4474	38.1461	Positive	Negative	Positive	Negative	Positive	Positive	Positive	Positive	Positive
22	Male	58	2.2	LPA	Medium	T1	Negative	I	IPA	Positive	Positive	Negative	25.0716	36.2555	36.7386	37.2556	Positive	Positive	Positive	Negative	Negative	Negative	Positive	Positive	Positive
23	Male	73	1.2	LPA	High	T1	Negative	I	IPA	Positive	Positive	Negative	28.3607	35.1412	35.6869	38.1946	Positive	Positive	Positive	Negative	Negative	Negative	Positive	Positive	Positive
24	Male	68	1.5	LPA	NA	T1	Negative	I	MIA	Positive	Positive	Negative	37.6104	32.3473	39.468	39.5438	Negative	Negative	Negative	Positive	Negative	Positive	Positive	Negative	Positive
25	Female	60	1	LPA	High	T1	Negative	I	IPA	Negative	Positive	Positive	21.0092	38.9241	34.7604	39.7007	Positive	Negative	Positive	Negative	Negative	Negative	Positive	Negative	Positive
26	Female	66	1.2	LPA	High	T1	Negative	I	IPA	Negative	Positive	Positive	25.8702	28.8348	>40	>40	Positive	Positive	Positive	Positive	Negative	Positive	Positive	Positive	Positive
27	Female	54	3.5	LPA	High	T2	Negative	I	IPA	Negative	Positive	Positive	29.8577	24.3628	>40	>40	Positive	Negative	Positive	Positive	Negative	Positive	Positive	Negative	Positive
28	Male	64	1.4	LPA	High	T1	Negative	I	MIA	Negative	Positive	Positive	26.4886	28.47	30.88	36.6764	Positive	Negative	Positive	Positive	Positive	Positive	Positive	Positive	Positive
29	Male	64	1.5	LPA	High	T1	Negative	I	MIA	Negative	Positive	Positive	33.0885	25.153	>40	37.0745	Negative	Negative	Negative	Positive	Negative	Positive	Positive	Negative	Positive
30	Male	47	2	LPA	High	T1	Negative	I	IPA	Negative	Positive	Positive	26.0703	37.5585	>40	>40	Positive	Negative	Positive	Negative	Positive	Positive	Positive	Positive	Positive
31	Female	47	2.5	LPA	Medium	T1	Negative	I	IPA	Negative	Positive	Negative	28.8874	24.3172	>40	>40	Positive	Positive	Positive	Positive	Negative	Positive	Positive	Positive	Positive
32	Male	61	2	LPA	Medium	T1	Negative	I	IPA	Negative	Negative	Positive	31.3989	39.1444	35.9321	>40	Positive	Negative	Positive	Negative	Negative	Negative	Positive	Negative	Positive
33	Female	48	1.9	LPA	High	T1	Negative	I	MIA	Negative	Negative	Positive	35.6003	32.1557	>40	>40	Negative	Negative	Negative	Positive	Negative	Positive	Positive	Negative	Positive
34	Male	55	1.5	LPA	High	T1	Negative	I	MIA	Negative	Negative	Negative	24.8247	35.6621	>40	38.0731	Positive	Negative	Positive	Negative	Positive	Positive	Positive	Positive	Positive
35	Female	68	0.9	LPA	Medium	T1	Negative	I	IPA	NA	NA	NA	34.5879	28.7323	>40	35.2899	Negative	Positive	Positive	Positive	Positive	Positive	Positive	Positive	Positive
36	Male	66	3.8	APA	Medium	T2	Negative	I	IPA	Positive	Positive	Positive	38.1942	22.7564	37.0555	>40	Negative	Positive	Positive	Positive	Negative	Positive	Positive	Positive	Positive
37	Female	72	2.8	APA	Low	T1	Negative	I	IPA	Positive	Positive	Positive	27.4627	35.7824	>40	>40	Positive	Negative	Positive	Negative	Negative	Negative	Positive	Negative	Positive
38	Male	76	2.3	APA	Medium	T1	Negative	I	IPA	Positive	Positive	Negative	24.8221	22.7409	38.5159	38.7547	Positive	Negative	Positive	Positive	Negative	Positive	Positive	Negative	Positive
39	Female	64	4.8	APA	Medium	T2	Negative	II	IPA	Positive	Positive	Negative	25.1173	36.0435	>40	37.5278	Positive	Negative	Positive	Negative	Negative	Negative	Positive	Negative	Positive
40	Female	63	1.5	LPA	Medium	T1	Negative	I	IPA	Positive	Positive	Negative	33.0022	27.1958	>40	38.1559	Negative	Negative	Negative	Positive	Negative	Positive	Positive	Negative	Positive
41	Male	63	0.9	APA	Medium	T1	Positive	II	IPA	Positive	Negative	Positive	27.8625	37.7658	39.0176	>40	Positive	Negative	Positive	Negative	Negative	Negative	Positive	Negative	Positive
42	Male	69	1.9	APA	Medium	T1	Negative	I	IPA	Positive	Negative	Positive	34.1704	33.8804	35.7123	38.1033	Negative	Negative	Negative	Positive	Negative	Positive	Positive	Negative	Positive
43	Female	55	1.4	APA	High	T1	Positive	II	IPA	Positive	Negative	Negative	31.8997	21.5392	>40	>40	Positive	Negative	Positive	Positive	Positive	Positive	Positive	Positive	Positive
44	Male	67	2.8	APA	NA	T1	Negative	I	IPA	Positive	Negative	Negative	21.5972	39.1442	39.2283	38.4227	Positive	Negative	Positive	Negative	Negative	Negative	Positive	Negative	Positive
45	Male	60	2.2	APA	Medium	T1	Negative	I	IPA	Positive	Negative	Positive	28.4245	38.7436	>40	39.1648	Positive	Negative	Positive	Negative	Negative	Negative	Positive	Negative	Positive
46	Female	48	2.8	LPA	NA	T1	Negative	I	IPA	Negative	Negative	Positive	37.9922	25.5863	39.332	38.5107	Negative	Negative	Negative	Positive	Negative	Positive	Positive	Negative	Positive
47	Male	50	4.3	APA	Medium	T2	Negative	II	IPA	Negative	Negative	Positive	27.4567	24.3333	35.4122	>40	Positive	Positive	Positive	Positive	Positive	Positive	Positive	Positive	Positive
48	Female	58	4.5	APA	Low	T2	Negative	II	IPA	Negative	Negative	Negative	23.3623	39.7007	>40	>40	Positive	Negative	Positive	Negative	Negative	Negative	Positive	Negative	Positive
49	Female	63	1	APA	Medium	T1	Negative	I	IPA	NA	NA	NA	24.8598	36.0422	>40	>40	Positive	Negative	Positive	Negative	Negative	Negative	Positive	Negative	Positive
50	Male	68	0.8	Others	NA	T1	Negative	I	IPA	NA	NA	NA	33.0091	27.5073	>40	>40	Negative	Negative	Negative	Positive	Positive	Positive	Positive	Positive	Positive
51	Male	72	1.2	APA	Medium	T1	Negative	I	IPA	NA	NA	NA	34.6233	26.8433	38.1223	37.6411	Negative	Negative	Negative	Positive	Negative	Positive	Positive	Negative	Positive
52	Female	67	1.6	Others	Medium	T1	Negative	I	IPA	Negative	Negative	Negative	26.2511	35.4992	39.3753	>40	Positive	Negative	Positive	Negative	Negative	Negative	Positive	Negative	Positive
53	Male	65	3.2	Others	Low	T2	Negative	I	IPA	Positive	Positive	Negative	29.1277	27.5524	34.2206	38.1724	Positive	Negative	Positive	Negative	Negative	Negative	Positive	Negative	Positive
54	Female	57	3.1	LPA	Medium	T2	Negative	I	IPA	Negative	Positive	Positive	26.3946	30.9354	>40	>40	Positive	Positive	Positive	Positive	Positive	Positive	Positive	Positive	Positive
Note: AIS, adenocarcinoma in situ; MIA, minimally invasive adenocarcinoma; IPA, Invasive pulmonary adenocarcinoma; LPA, lepidic predominant adenocarcinoma; APA, acinar predominant adenocarcinoma; PPA, papillary predominant adenocarcinoma

## Sheet: Supplementary table 3
Supplementary table 3 The CpG levels, CGI levels, and FPKM values of SHOX2 in tumor and normal samples from the TCGA cohort
ID	cg01557547	cg04532033	cg06156376	cg16703882	cg18899952	cg25977493	CGI level	Stage	FPKM values
TCGA-38-4632-11A	0.0844438	0.114106	0.269635	0.174809	0.122092	0.125382	0.148411	Normal	0.0269355
TCGA-44-2655-11A	0.0808483	0.139788	0.270495	0.221474	0.0847167	0.122433	0.153292	Normal	0.0689691
TCGA-44-2662-11A	0.0679583	0.172179	0.230265	0.184281	0.0734424	0.0988938	0.137837	Normal	0.052291
TCGA-44-2668-11A	0.0798722	0.161964	0.269981	0.166654	0.0840721	0.136854	0.149899	Normal	0.0247269
TCGA-44-5645-11A	0.0955145	0.125249	0.289235	0.205029	0.0938558	0.100189	0.151512	Normal	0.0593703
TCGA-44-6144-11A	0.103675	0.0824831	0.336662	0.209943	0.111029	0.121476	0.160878	Normal	0.086038
TCGA-44-6145-11A	0.0743765	0.107304	0.327825	0.218629	0.113328	0.172489	0.168992	Normal	0.0109481
TCGA-44-6147-11A	0.0796964	0.13555	0.3195	0.178901	0.104757	0.156105	0.162418	Normal	0.0299949
TCGA-44-6778-11A	0.0722556	0.151332	0.342225	0.187659	0.107006	0.146039	0.167753	Normal	0.0255574
TCGA-49-6745-11A	0.12395	0.156189	0.34878	0.26459	0.138016	0.194209	0.204289	Normal	0.0629734
TCGA-50-5930-11A	0.0958405	0.113824	0.334419	0.186371	0.107464	0.135606	0.162254	Normal	0
TCGA-50-5931-11A	0.103373	0.113117	0.285469	0.20563	0.111349	0.106145	0.154181	Normal	0.0410436
TCGA-50-5932-11A	0.119638	0.160388	0.325814	0.245949	0.107501	0.179462	0.189792	Normal	0.0690575
TCGA-50-5933-11A	0.102362	0.146753	0.331801	0.290787	0.108159	0.176051	0.192652	Normal	0
TCGA-50-5935-11A	0.0868577	0.136791	0.349024	0.217207	0.129798	0.158357	0.179673	Normal	0.0820841
TCGA-50-5939-11A	0.0929529	0.119736	0.274813	0.210032	0.0880384	0.12716	0.152122	Normal	0.0430221
TCGA-73-4676-11A	0.107314	0.146751	0.285346	0.225796	0.08551	0.170092	0.170135	Normal	0.0192381
TCGA-05-5420-11A	0.115709	0.138046	0.283613	0.212318	0.0804189	0.118048	0.158025	Normal	NA
TCGA-38-4631-11A	0.123282	0.143657	0.249237	0.190534	0.123432	0.124947	0.159182	Normal	NA
TCGA-44-2656-11A	0.0778183	0.136726	0.254703	0.189452	0.0725353	0.119679	0.141819	Normal	NA
TCGA-44-2659-11A	0.119004	0.159451	0.295	0.235937	0.0901315	0.142801	0.173721	Normal	NA
TCGA-44-6146-11A	0.0880337	0.127669	0.363775	0.232615	0.119668	0.151002	0.18046	Normal	NA
TCGA-44-6148-11A	0.0959321	0.128776	0.286663	0.22571	0.106566	0.137384	0.163505	Normal	NA
TCGA-49-4488-11A	0.139656	0.172776	0.31168	0.196413	0.128863	0.133597	0.180497	Normal	NA
TCGA-50-5936-11A	0.108646	0.122419	0.29922	0.227543	0.0942762	0.116731	0.161473	Normal	NA
TCGA-50-6591-11A	0.0615641	0.180898	0.326578	0.242771	0.123279	0.184167	0.186543	Normal	NA
TCGA-50-6592-11A	0.0861598	0.138995	0.27781	0.224243	0.143573	0.142516	0.168883	Normal	NA
TCGA-50-6593-11A	0.0707497	0.116287	0.307715	0.254086	0.174653	0.164358	0.181308	Normal	NA
TCGA-50-6594-11A	0.0705758	0.113679	0.310788	0.229533	0.0959176	0.152746	0.162206	Normal	NA
TCGA-73-4658-11A	0.117956	0.148517	0.313586	0.284139	0.112821	0.155414	0.188739	Normal	NA
TCGA-44-5643-11A	0.0811759	0.11228	0.271242	0.175694	0.0897203	0.10027	0.138397	Normal	NA
TCGA-05-4390-01A	0.352305	0.468404	0.432364	0.48878	0.320263	0.28845	0.391761	Stage I	0.136865
TCGA-05-4405-01A	0.46224	0.487462	0.497487	0.385863	0.349722	0.373435	0.426035	Stage I	0.136131
TCGA-05-4410-01A	0.260592	0.365671	0.221182	0.143464	0.149642	0.0611224	0.200279	Stage I	0.0965128
TCGA-05-4417-01A	0.621407	0.375047	0.165753	0.123888	0.174609	0.050134	0.251806	Stage I	0.241246
TCGA-05-4433-01A	0.0687831	0.133016	0.218567	0.163041	0.12335	0.0974421	0.134033	Stage I	0.204384
TCGA-05-5715-01A	0.0864586	0.0905804	0.174179	0.0781489	0.0719445	0.0444229	0.0909557	Stage I	0.187595
TCGA-38-4631-01A	0.0607075	0.0956669	0.16277	0.0968175	0.164016	0.0679144	0.107982	Stage I	1.87828
TCGA-38-7271-01A	0.317621	0.362135	0.419723	0.481624	0.289855	0.314839	0.3643	Stage I	0.0804863
TCGA-44-2656-01A	0.388832	0.476821	0.447395	0.51284	0.313069	0.385907	0.420811	Stage I	0.185227
TCGA-44-2656-01B	0.318788	0.419355	0.364553	0.433509	0.293718	0.25751	0.347905	Stage I	0.252081
TCGA-44-2666-01A	0.590599	0.590959	0.463089	0.503408	0.320656	0.385377	0.475682	Stage I	0.0965193
TCGA-44-2666-01B	0.523619	0.527426	0.377129	0.457369	0.337236	0.275628	0.416401	Stage I	0.23392
TCGA-44-2668-01A	0.356645	0.349364	0.157024	0.119851	0.106556	0.0645796	0.192337	Stage I	1.39907
TCGA-44-2668-01B	0.2437	0.345868	0.241072	0.148325	0.113172	0.188452	0.213432	Stage I	1.74174
TCGA-44-3917-01A	0.0702628	0.216226	0.201785	0.171538	0.0881808	0.135925	0.14732	Stage I	1.45841
TCGA-44-3917-01B	0.0685601	0.271971	0.219116	0.129016	0.110421	0.173283	0.162061	Stage I	3.83594
TCGA-44-3918-01A	0.40351	0.459501	0.49975	0.520048	0.301194	0.413119	0.432854	Stage I	0.271921
TCGA-44-3918-01B	0.511955	0.545206	0.414499	0.510399	0.301592	0.363947	0.441266	Stage I	0.370652
TCGA-44-4112-01A	0.420171	0.508475	0.156678	0.126178	0.0998448	0.0708861	0.230372	Stage I	0.53027
TCGA-44-4112-01B	0.325217	0.397235	0.246976	0.146469	0.113668	0.171107	0.233445	Stage I	0.407386
TCGA-44-5644-01A	0.0426881	0.139606	0.113276	0.0422094	0.0692485	0.0383721	0.0742334	Stage I	3.26554
TCGA-44-5645-01A	0.061296	0.23762	0.15985	0.122889	0.0940852	0.0768171	0.125426	Stage I	0.0323085
TCGA-44-5645-01B	0.110338	0.279414	0.216243	0.135424	0.0953753	0.148372	0.164194	Stage I	0.0978216
TCGA-44-6145-01A	0.457743	0.414422	0.56299	0.383932	0.182584	0.462196	0.410645	Stage I	0.106551
TCGA-44-6147-01A	0.110087	0.138691	0.223374	0.142271	0.112236	0.060657	0.131219	Stage I	0.176671
TCGA-44-6147-01B	0.159091	0.2763	0.284263	0.124855	0.127075	0.161938	0.18892	Stage I	0.432464
TCGA-44-6775-01A	0.0979574	0.149487	0.199894	0.139699	0.111419	0.0845879	0.130507	Stage I	0.493634
TCGA-44-6775-01C	0.0805531	0.242041	0.272208	0.146542	0.114415	0.183308	0.173178	Stage I	0.424322
TCGA-44-6776-01A	0.0669643	0.148969	0.291216	0.156738	0.100357	0.112814	0.146176	Stage I	0
TCGA-44-6777-01A	0.266302	0.218113	0.539133	0.382152	0.264907	0.291668	0.327046	Stage I	0.485601
TCGA-44-6778-01A	0.0759553	0.174701	0.226474	0.151636	0.113957	0.115553	0.143046	Stage I	0.0614712
TCGA-44-7659-01A	0.383432	0.507754	0.552873	0.556003	0.521756	0.38086	0.48378	Stage I	0.0876665
TCGA-44-7660-01A	0.0231185	0.123437	0.138707	0.104605	0.0809652	0.0517733	0.087101	Stage I	0.684674
TCGA-44-7661-01A	0.254813	0.460251	0.575811	0.501339	0.215602	0.440224	0.408007	Stage I	0.09887
TCGA-44-7662-01A	0.232601	0.258508	0.169555	0.0902396	0.115841	0.0489387	0.152614	Stage I	0.581244
TCGA-44-7671-01A	0.0561094	0.136052	0.226314	0.0974281	0.120869	0.066417	0.117198	Stage I	0.099843
TCGA-44-7672-01A	0.320274	0.334245	0.470945	0.48392	0.343094	0.25422	0.367783	Stage I	0.162028
TCGA-44-8117-01A	0.203768	0.499891	0.158185	0.16065	0.314392	0.059742	0.232771	Stage I	0.134315
TCGA-44-8120-01A	0.338612	0.339988	0.365647	0.358809	0.222462	0.167132	0.298775	Stage I	0.245398
TCGA-44-A479-01A	0.0739138	0.133913	0.225014	0.126075	0.0964864	0.104413	0.126636	Stage I	0.703864
TCGA-44-A47A-01A	0.575979	0.606579	0.586952	0.541372	0.485041	0.460061	0.542664	Stage I	0.323541
TCGA-44-A47B-01A	0.460563	0.546103	0.166943	0.111895	0.1297	0.0607385	0.24599	Stage I	0.149244
TCGA-44-A47G-01A	0.391731	0.402711	0.272436	0.19416	0.135509	0.13184	0.254731	Stage I	0.183425
TCGA-44-A4SS-01A	0.0874501	0.181952	0.212343	0.15853	0.0847579	0.11061	0.139274	Stage I	1.18085
TCGA-44-A4SU-01A	0.269611	0.362097	0.664807	0.585112	0.275887	0.522517	0.446672	Stage I	0.114538
TCGA-49-4487-01A	0.0804871	0.140848	0.24242	0.158932	0.123722	0.0779549	0.137394	Stage I	0.303097
TCGA-49-4488-01A	0.201428	0.273516	0.199878	0.0938221	0.118674	0.0530599	0.156729	Stage I	0.575156
TCGA-49-4514-01A	0.0738714	0.137726	0.263397	0.160441	0.100269	0.104987	0.140115	Stage I	0.0290858
TCGA-49-AAR0-01A	0.0533604	0.143216	0.243471	0.133775	0.073629	0.0954728	0.123821	Stage I	0.342511
TCGA-49-AARE-01A	0.25676	0.270376	0.425028	0.433701	0.286178	0.249255	0.320216	Stage I	1.29418
TCGA-49-AARN-01A	0.490023	0.503012	0.571765	0.520342	0.401512	0.307316	0.465662	Stage I	0.202984
TCGA-49-AARO-01A	0.0447023	0.12964	0.283898	0.0615777	0.121714	0.0699994	0.118589	Stage I	0.374544
TCGA-49-AARQ-01A	0.0432734	0.0973594	0.143675	0.0567986	0.0709076	0.027927	0.0733235	Stage I	1.30304
TCGA-49-AARR-01A	0.0799104	0.105348	0.344389	0.174541	0.0842734	0.0958976	0.147393	Stage I	0.0625593
TCGA-4B-A93V-01A	0.0473221	0.123512	0.14143	0.0945131	0.100621	0.0363141	0.0906187	Stage I	0.0961976
TCGA-50-5049-01A	0.136364	0.144921	0.223009	0.149369	0.0908824	0.0747839	0.136555	Stage I	0.295713
TCGA-50-5066-02A	0.0530206	0.134366	0.202036	0.144599	0.103699	0.0900886	0.121301	Stage I	0.694509
TCGA-50-5931-01A	0.032144	0.0612019	0.159957	0.0401237	0.0981989	0.0296487	0.0702124	Stage I	65.1569
TCGA-50-5935-01A	0.159379	0.152879	0.175805	0.0954763	0.114724	0.0581572	0.12607	Stage I	0.0529727
TCGA-50-5939-01A	0.141318	0.273854	0.300519	0.500425	0.12733	0.23707	0.26342	Stage I	0.186042
TCGA-50-5942-01A	0.581857	0.532961	0.487946	0.526732	0.308673	0.432807	0.478496	Stage I	0
TCGA-50-5946-01A	0.113817	0.135824	0.14223	0.0741884	0.0859656	0.0653803	0.102901	Stage I	0.599155
TCGA-50-5946-02A	0.040907	0.127699	0.149079	0.0814455	0.0852098	0.0447392	0.0881799	Stage I	0.539821
TCGA-50-6590-01A	0.053231	0.157348	0.206664	0.133831	0.0969811	0.0874433	0.122583	Stage I	0.807196
TCGA-50-6597-01A	0.276927	0.23948	0.498451	0.480344	0.138141	0.367528	0.333478	Stage I	0.130582
TCGA-50-6673-01A	0.365747	0.304812	0.589548	0.528671	0.151613	0.444667	0.39751	Stage I	0.170978
TCGA-50-7109-01A	0.08408	0.219896	0.209284	0.127499	0.0932178	0.0905758	0.137425	Stage I	0.0332719
TCGA-50-8457-01A	0.311876	0.369676	0.431135	0.473884	0.206994	0.313159	0.35112	Stage I	0.0643406
TCGA-50-8460-01A	0.0558545	0.22298	0.257373	0.179194	0.121391	0.0787678	0.152593	Stage I	0.0141431
TCGA-55-6543-01A	0.367915	0.412642	0.591004	0.269513	0.30487	0.198102	0.357341	Stage I	0.0603845
TCGA-55-6642-01A	0.364009	0.444756	0.513229	0.479744	0.369529	0.394619	0.427648	Stage I	0.174207
TCGA-55-6971-01A	0.211216	0.264394	0.42552	0.462691	0.117787	0.300622	0.297038	Stage I	0.10009
TCGA-55-6972-01A	0.44069	0.123444	0.167751	0.108221	0.0949601	0.0515415	0.164435	Stage I	0.0169422
TCGA-55-6980-01A	0.077137	0.14911	0.209182	0.108503	0.111517	0.081575	0.122837	Stage I	0.0765623
TCGA-55-6985-01A	0.0866808	0.166628	0.337889	0.172276	0.0966739	0.121199	0.163558	Stage I	0.540111
TCGA-55-6986-01A	0.460712	0.482207	0.5279	0.537258	0.37565	0.397805	0.463589	Stage I	0.124495
TCGA-55-6987-01A	0.32287	0.229134	0.475644	0.477092	0.271716	0.294303	0.345126	Stage I	0.105445
TCGA-55-7281-01A	0.373464	0.539975	0.172394	0.118663	0.093215	0.0702974	0.228001	Stage I	0.230497
TCGA-55-7570-01A	0.0519138	0.156287	0.1836	0.128956	0.0786022	0.0895929	0.114825	Stage I	0.539008
TCGA-55-7573-01A	0.155285	0.388622	0.362873	0.429255	0.284477	0.263158	0.313945	Stage I	0.150013
TCGA-55-7574-01A	0.227946	0.372427	0.23347	0.245308	0.142187	0.126246	0.224597	Stage I	0.311921
TCGA-55-7576-01A	0.212541	0.285319	0.294166	0.188914	0.168407	0.101719	0.208511	Stage I	0.646155
TCGA-55-7724-01A	0.115066	0.163603	0.253109	0.25668	0.110383	0.134447	0.172215	Stage I	1.19009
TCGA-55-7725-01A	0.494085	0.310973	0.223176	0.417457	0.132482	0.0837736	0.276991	Stage I	0
TCGA-55-7726-01A	0.49504	0.341274	0.28803	0.158298	0.116938	0.220305	0.269981	Stage I	0.605359
TCGA-55-7815-01A	0.457558	0.489893	0.431505	0.477815	0.19866	0.38654	0.406995	Stage I	0.187321
TCGA-55-7903-01A	0.620214	0.669063	0.503528	0.472817	0.42808	0.372771	0.511079	Stage I	0.15256
TCGA-55-7911-01A	0.440132	0.475347	0.502839	0.497741	0.398707	0.433819	0.458097	Stage I	0.078084
TCGA-55-7913-01B	0.015609	0.0567025	0.138355	0.0412052	0.0659764	0.0337351	0.0585972	Stage I	0.345443
TCGA-55-7995-01A	0.415875	0.523131	0.528427	0.501675	0.400169	0.441628	0.468484	Stage I	0.318065
TCGA-55-8085-01A	0.0444112	0.124132	0.145988	0.069326	0.102057	0.0557093	0.0902706	Stage I	0.0665871
TCGA-55-8087-01A	0.219025	0.229736	0.531904	0.494889	0.233838	0.431955	0.356891	Stage I	0.0188067
TCGA-55-8089-01A	0.3349	0.396234	0.505206	0.481392	0.347584	0.360345	0.404277	Stage I	0.100709
TCGA-55-8090-01A	0.532027	0.588467	0.55677	0.545997	0.505423	0.417214	0.524316	Stage I	0.0703288
TCGA-55-8091-01A	0.435821	0.191436	0.389206	0.487763	0.14476	0.285403	0.322398	Stage I	0.174935
TCGA-55-8096-01A	0.10726	0.140383	0.178929	0.153215	0.0910014	0.0619548	0.122124	Stage I	0.443259
TCGA-55-8097-01A	0.0666462	0.325381	0.192203	0.124217	0.0874709	0.0679687	0.143981	Stage I	0.0358184
TCGA-55-8203-01A	0.299759	0.442682	0.252919	0.380997	0.405237	0.107214	0.314801	Stage I	0.0858041
TCGA-55-8204-01A	0.454705	0.443496	0.263367	0.448961	0.229009	0.143561	0.330516	Stage I	0.590715
TCGA-55-8206-01A	0.140815	0.126285	0.391296	0.123408	0.0774879	0.118644	0.162989	Stage I	0.0503056
TCGA-55-8208-01A	0.0706118	0.110831	0.237801	0.216086	0.0953354	0.09523	0.137649	Stage I	1.20287
TCGA-55-8299-01A	0.117828	0.194964	0.275513	0.186164	0.105231	0.151474	0.171862	Stage I	0.144172
TCGA-55-8301-01A	0.212843	0.291305	0.253345	0.25252	0.12852	0.0839036	0.203739	Stage I	0.120341
TCGA-55-8302-01A	0.0623532	0.161126	0.194785	0.128565	0.0943735	0.0620995	0.117217	Stage I	1.40389
TCGA-55-8507-01A	0.0738178	0.132549	0.192953	0.105753	0.0738403	0.0536536	0.105428	Stage I	0.172094
TCGA-55-8510-01A	0.113143	0.198217	0.252349	0.221094	0.115464	0.135776	0.172674	Stage I	0.0643736
TCGA-55-8511-01A	0.5059	0.584649	0.498276	0.543821	0.42412	0.405741	0.493751	Stage I	0.157817
TCGA-55-8514-01A	0.0421429	0.189857	0.177667	0.101287	0.085694	0.0631439	0.109965	Stage I	0.084528
TCGA-55-8614-01A	0.0701262	0.141708	0.228406	0.167616	0.0910231	0.128656	0.137922	Stage I	0.163162
TCGA-55-8616-01A	0.1504	0.292217	0.195052	0.124912	0.101932	0.105859	0.161729	Stage I	0.0666264
TCGA-55-8621-01A	0.103046	0.194796	0.316336	0.196172	0.111213	0.14889	0.178409	Stage I	0.1963
TCGA-55-A491-01A	0.0522532	0.125	0.201461	0.156283	0.108565	0.0891687	0.122122	Stage I	6.32562
TCGA-55-A492-01A	0.158163	0.127503	0.197553	0.109341	0.0888962	0.083496	0.127492	Stage I	0.0325581
TCGA-55-A493-01A	0.37537	0.438484	0.479248	0.505326	0.408801	0.36709	0.429053	Stage I	1.68882
TCGA-55-A494-01A	0.046665	0.132938	0.127811	0.0536999	0.0759581	0.0485503	0.080937	Stage I	0.486218
TCGA-55-A4DF-01A	0.43292	0.470572	0.474179	0.503272	0.42626	0.355061	0.443711	Stage I	1.80124
TCGA-55-A4DG-01A	0.618066	0.616303	0.542797	0.517165	0.427143	0.444322	0.527633	Stage I	0.155307
TCGA-62-A46O-01A	0.0552582	0.106764	0.135968	0.0642334	0.0804053	0.047602	0.081705	Stage I	2.775
TCGA-62-A46P-01A	0.130515	0.185631	0.200383	0.12518	0.115764	0.0827341	0.140035	Stage I	0.0377451
TCGA-62-A46R-01A	0.590229	0.606292	0.541457	0.530072	0.532319	0.40348	0.533975	Stage I	0.0562454
TCGA-62-A46S-01A	0.168073	0.233163	0.251964	0.187903	0.128434	0.111111	0.180108	Stage I	0.0115498
TCGA-62-A46V-01A	0.0628328	0.165264	0.202	0.0884319	0.0864456	0.062646	0.11127	Stage I	1.20782
TCGA-64-1681-01A	0.0545771	0.121692	0.223897	0.101524	0.118949	0.0639762	0.114103	Stage I	0.0790314
TCGA-64-5774-01A	0.0767903	0.0943539	0.156787	0.0642725	0.0570102	0.0411607	0.0817291	Stage I	0.273794
TCGA-64-5778-01A	0.0781671	0.108928	0.184982	0.0765298	0.077164	0.0577834	0.097259	Stage I	0.0557038
TCGA-64-5781-01A	0.567668	0.52452	0.30087	0.417242	0.22107	0.14227	0.362273	Stage I	0.344898
TCGA-67-6215-01A	0.0675531	0.160965	0.21936	0.0713168	0.0857217	0.0894795	0.115733	Stage I	0.012345
TCGA-67-6216-01A	0.593866	0.376646	0.399382	0.451965	0.183743	0.24354	0.374857	Stage I	0.0099469
TCGA-69-7763-01A	0.456333	0.300077	0.302267	0.459466	0.311719	0.154968	0.330805	Stage I	0.0198206
TCGA-69-7764-01A	0.0691922	0.137008	0.166743	0.120187	0.0932222	0.0774086	0.110627	Stage I	0.0118272
TCGA-69-7973-01A	0.0656876	0.167963	0.18209	0.0641149	0.0955955	0.0754383	0.108482	Stage I	0.0127464
TCGA-69-7980-01A	0.0505165	0.103458	0.139334	0.0787128	0.0799525	0.0712982	0.0872119	Stage I	0.632474
TCGA-69-8255-01A	0.0705688	0.200051	0.182529	0.154887	0.0952235	0.0773022	0.130094	Stage I	0.131602
TCGA-71-6725-01A	0.191431	0.404917	0.195884	0.10386	0.107261	0.0610153	0.177395	Stage I	0.0854818
TCGA-71-8520-01A	0.196291	0.195958	0.167839	0.0959596	0.0723288	0.0845924	0.135495	Stage I	0.34659
TCGA-73-4658-01A	0.362567	0.358686	0.54132	0.525496	0.390679	0.339373	0.419687	Stage I	0.157093
TCGA-73-7498-01A	0.661738	0.496801	0.584541	0.428	0.141492	0.431041	0.457269	Stage I	0.00756187
TCGA-73-7499-01A	0.0899367	0.121171	0.163024	0.141968	0.082973	0.0552486	0.109054	Stage I	0.760143
TCGA-78-7143-01A	0.685287	0.704984	0.504335	0.518971	0.378434	0.432327	0.53739	Stage I	0.0501046
TCGA-78-7152-01A	0.6077	0.613724	0.493688	0.49288	0.25028	0.3761	0.472395	Stage I	0.148791
TCGA-78-7153-01A	0.489513	0.531732	0.314734	0.444986	0.28148	0.223387	0.380972	Stage I	0.0540299
TCGA-78-7155-01A	0.0622752	0.141434	0.127065	0.0438055	0.0552725	0.054394	0.0807077	Stage I	0.0386967
TCGA-78-7159-01A	0.0879418	0.203293	0.165373	0.0756513	0.109463	0.0427279	0.114075	Stage I	0.114941
TCGA-78-7162-01A	0.118008	0.15818	0.354891	0.235492	0.123786	0.158734	0.191515	Stage I	0.00952176
TCGA-78-7163-01A	0.0671124	0.330457	0.226995	0.191193	0.15265	0.0615968	0.171667	Stage I	0.00317123
TCGA-78-7535-01A	0.45828	0.438211	0.413314	0.473348	0.202798	0.113334	0.349881	Stage I	0.0491583
TCGA-78-7537-01A	0.714464	0.601371	0.383759	0.513529	0.471218	0.284291	0.494772	Stage I	0.932216
TCGA-78-7540-01A	0.436275	0.532721	0.613838	0.528113	0.327808	0.498147	0.489484	Stage I	0.00806847
TCGA-78-7542-01A	0.05876	0.161543	0.217792	0.265178	0.132184	0.0804671	0.152654	Stage I	0.0453987
TCGA-78-7633-01A	0.0576144	0.111785	0.190552	0.0995502	0.0833606	0.0503115	0.0988624	Stage I	0.0187883
TCGA-78-8655-01A	0.459652	0.650236	0.510872	0.522386	0.405145	0.397697	0.490998	Stage I	0.0788742
TCGA-78-8662-01A	0.738322	0.734475	0.609227	0.639614	0.576144	0.608291	0.651012	Stage I	0.018174
TCGA-83-5908-01A	0.338189	0.444188	0.462153	0.481605	0.362873	0.359409	0.40807	Stage I	0.348796
TCGA-86-7953-01A	0.0477977	0.132834	0.184222	0.104233	0.0912805	0.0822258	0.107099	Stage I	0.382805
TCGA-86-7954-01A	0.300355	0.43278	0.156392	0.0868045	0.0864984	0.0574607	0.186715	Stage I	0.0642715
TCGA-86-7955-01A	0.462974	0.341342	0.172186	0.118682	0.0932421	0.0772243	0.210942	Stage I	0.273782
TCGA-86-8075-01A	0.0407121	0.0946912	0.166315	0.129506	0.0946877	0.0723053	0.0997028	Stage I	0.703162
TCGA-86-8076-01A	0.0880979	0.107967	0.26479	0.143327	0.112275	0.132389	0.141474	Stage I	0.0873443
TCGA-86-8281-01A	0.399553	0.382423	0.296109	0.186487	0.13935	0.174145	0.263011	Stage I	0.0190627
TCGA-86-8358-01A	0.0264725	0.129254	0.156546	0.0531915	0.080414	0.0463368	0.0820359	Stage I	0.624751
TCGA-86-8585-01A	0.0994992	0.187713	0.244796	0.203443	0.0975723	0.123177	0.159367	Stage I	0.561336
TCGA-86-8669-01A	0.0428251	0.137842	0.171488	0.101946	0.0954691	0.0698207	0.103232	Stage I	1.08661
TCGA-86-8673-01A	0.287592	0.467006	0.194943	0.103456	0.118229	0.0682325	0.206576	Stage I	3.61185
TCGA-86-A456-01A	0.45374	0.488372	0.507406	0.50874	0.406543	0.420871	0.464279	Stage I	0.0956027
TCGA-86-A4P7-01A	0.225107	0.310401	0.28802	0.255794	0.118078	0.183557	0.23016	Stage I	0.0763649
TCGA-91-6828-01A	0.658518	0.607214	0.246004	0.162304	0.149223	0.0898085	0.318845	Stage I	0.0569734
TCGA-91-6829-01A	0.0350427	0.150535	0.219624	0.107568	0.10836	0.0719965	0.115521	Stage I	0.45078
TCGA-91-6831-01A	0.033574	0.144497	0.16868	0.0864421	0.103054	0.0466238	0.0971451	Stage I	0.457233
TCGA-91-6835-01A	0.0914646	0.123441	0.259809	0.186373	0.128914	0.149061	0.156511	Stage I	0.494004
TCGA-91-6836-01A	0.435184	0.456597	0.147112	0.12385	0.314166	0.0403566	0.252878	Stage I	0.340857
TCGA-91-6840-01A	0.038772	0.161912	0.161393	0.115258	0.0967343	0.0494538	0.103921	Stage I	0.0209643
TCGA-91-6847-01A	0.0575033	0.136071	0.178756	0.0751568	0.125383	0.0423348	0.102534	Stage I	0.00328208
TCGA-91-8496-01A	0.465319	0.205161	0.475373	0.450577	0.254683	0.40091	0.375337	Stage I	0
TCGA-91-8497-01A	0.371618	0.484546	0.547858	0.477914	0.231556	0.40143	0.419154	Stage I	0.043003
TCGA-91-8499-01A	0.0427087	0.131707	0.146909	0.0755108	0.0719748	0.0550164	0.0873045	Stage I	0.485744
TCGA-93-7347-01A	0.109487	0.17671	0.334102	0.230837	0.119033	0.184543	0.192452	Stage I	0.193169
TCGA-93-7348-01A	0.370102	0.261758	0.212235	0.127579	0.110249	0.0983819	0.196718	Stage I	0.523803
TCGA-93-8067-01A	0.571102	0.667858	0.495332	0.481658	0.302886	0.390589	0.484904	Stage I	0.130046
TCGA-93-A4JO-01A	0.0972959	0.188262	0.249108	0.188731	0.0934656	0.11186	0.154787	Stage I	1.6187
TCGA-95-7043-01A	0.102924	0.327598	0.151737	0.08247	0.142304	0.0509928	0.143004	Stage I	0.253127
TCGA-95-7944-01A	0.10318	0.219134	0.515636	0.49737	0.155318	0.314882	0.30092	Stage I	0.0425636
TCGA-95-7947-01A	0.0873293	0.409288	0.167769	0.130193	0.0730887	0.0743529	0.157003	Stage I	1.88392
TCGA-95-7948-01A	0.671786	0.767678	0.456998	0.543433	0.150337	0.346486	0.489453	Stage I	0.0584
TCGA-97-7547-01A	0.674997	0.312659	0.49645	0.458881	0.214309	0.531632	0.448154	Stage I	0.0382939
TCGA-97-7552-01A	0.261901	0.343336	0.331237	0.416274	0.222439	0.179239	0.292404	Stage I	0.0119937
TCGA-97-7553-01A	0.0299276	0.185114	0.247854	0.159904	0.0920615	0.128152	0.140502	Stage I	0.0190483
TCGA-97-7937-01A	0.0551316	0.197416	0.164037	0.10437	0.0897786	0.0703381	0.113512	Stage I	0.18137
TCGA-97-7938-01A	0.416431	0.207936	0.521239	0.409938	0.145254	0.467484	0.36138	Stage I	0.016188
TCGA-97-8175-01A	0.455166	0.48404	0.447785	0.489277	0.169363	0.381201	0.404472	Stage I	0.29344
TCGA-97-8177-01A	0.0851522	0.149329	0.233294	0.148262	0.0971305	0.0788238	0.131999	Stage I	0.135112
TCGA-97-8552-01A	0.190268	0.269734	0.226796	0.180163	0.0940185	0.124669	0.180941	Stage I	0.0154713
TCGA-97-A4LX-01A	0.154192	0.178478	0.240506	0.144057	0.106045	0.116922	0.1567	Stage I	0.333809
TCGA-97-A4M0-01A	0.659764	0.70968	0.532325	0.586901	0.422384	0.397081	0.551356	Stage I	0.0521093
TCGA-97-A4M1-01A	0.26865	0.336231	0.234113	0.473892	0.255435	0.12899	0.282885	Stage I	0
TCGA-97-A4M2-01A	0.134825	0.16506	0.273655	0.238245	0.0954502	0.128198	0.172572	Stage I	0.11306
TCGA-97-A4M3-01A	0.0880084	0.168724	0.189671	0.180357	0.0924513	0.0834308	0.133774	Stage I	0.0378753
TCGA-97-A4M5-01A	0.244971	0.244572	0.473196	0.494204	0.209946	0.396912	0.343967	Stage I	0.0815345
TCGA-97-A4M6-01A	0.337714	0.226739	0.210441	0.117089	0.085996	0.073216	0.175199	Stage I	0.0176595
TCGA-97-A4M7-01A	0.436151	0.386126	0.319817	0.497647	0.119504	0.158862	0.319684	Stage I	0.445719
TCGA-99-8028-01A	0.317791	0.341917	0.359217	0.387937	0.207391	0.233311	0.307927	Stage I	0.267435
TCGA-99-8032-01A	0.310461	0.408455	0.504471	0.505626	0.357397	0.395265	0.413612	Stage I	0.492164
TCGA-99-AA5R-01A	0.141796	0.167512	0.30074	0.167413	0.115054	0.165844	0.176393	Stage I	0.0858803
TCGA-J2-A4AD-01A	0.0693524	0.131652	0.221266	0.131593	0.0904142	0.0956396	0.123319	Stage I	0.829654
TCGA-J2-A4AE-01A	0.483616	0.554621	0.468399	0.546877	0.231975	0.363111	0.441433	Stage I	0.0255031
TCGA-J2-A4AG-01A	0.451725	0.46394	0.261495	0.323174	0.261441	0.144237	0.317669	Stage I	0.0269267
TCGA-L4-A4E5-01A	0.148688	0.194787	0.17671	0.103498	0.0973522	0.0748393	0.132646	Stage I	0.246676
TCGA-L4-A4E6-01A	0.121828	0.185271	0.330445	0.379304	0.120153	0.258844	0.232641	Stage I	0.0533257
TCGA-L9-A443-01A	0.276655	0.338949	0.461441	0.102514	0.0944785	0.302625	0.262777	Stage I	0.170594
TCGA-L9-A444-01A	0.340108	0.32965	0.21456	0.111845	0.111768	0.112203	0.203356	Stage I	0.347065
TCGA-L9-A8F4-01A	0.0478283	0.156615	0.132961	0.0925098	0.0762924	0.064979	0.0951977	Stage I	0.459747
TCGA-MN-A4N4-01A	0.0635185	0.142686	0.152154	0.0946891	0.0672556	0.0632607	0.0972607	Stage I	0.32693
TCGA-MN-A4N5-01A	0.655093	0.624477	0.234358	0.210697	0.238892	0.10597	0.344914	Stage I	0.135053
TCGA-MP-A4SV-01A	0.636467	0.682927	0.254627	0.331044	0.280073	0.140112	0.387542	Stage I	0.0980153
TCGA-MP-A4TA-01A	0.0704584	0.103859	0.203235	0.122647	0.0760396	0.0833423	0.10993	Stage I	0.356337
TCGA-MP-A4TH-01A	0.172018	0.181441	0.24272	0.186776	0.124868	0.0985979	0.167737	Stage I	0.0323647
TCGA-MP-A5C7-01A	0.36865	0.310977	0.118118	0.0760463	0.158851	0.0346489	0.177882	Stage I	0.0464675
TCGA-NJ-A4YF-01A	0.507055	0.442285	0.198624	0.354296	0.263409	0.0720588	0.306288	Stage I	0.22867
TCGA-NJ-A4YG-01A	0.442806	0.454411	0.278309	0.297627	0.228972	0.145268	0.307899	Stage I	0.196959
TCGA-NJ-A4YP-01A	0.383486	0.444008	0.165651	0.225442	0.146378	0.062648	0.237936	Stage I	0.234826
TCGA-NJ-A4YQ-01A	0.0844653	0.158374	0.253829	0.188013	0.11962	0.101667	0.150995	Stage I	0.896271
TCGA-NJ-A55R-01A	0.203318	0.186717	0.314494	0.24166	0.146752	0.137709	0.205108	Stage I	0.118201
TCGA-O1-A52J-01A	0.142747	0.298457	0.197105	0.0712	0.0900569	0.0456327	0.140866	Stage I	0.108336
TCGA-S2-AA1A-01A	0.208446	0.302866	0.497783	0.496273	0.144028	0.364548	0.335657	Stage I	0.265439
TCGA-38-A44F-01A	0.286868	0.241998	0.520374	0.414314	0.133422	0.396329	0.332217	Stage I	NA
TCGA-44-6144-01A	0.057545	0.104677	0.191332	0.0507682	0.0750896	0.0659717	0.0908973	Stage I	NA
TCGA-44-6148-01A	0.121568	0.185499	0.202993	0.243123	0.128295	0.101457	0.163822	Stage I	NA
TCGA-49-AAR2-01A	0.054537	0.0848551	0.137612	0.132881	0.074737	0.0407491	0.0875619	Stage I	NA
TCGA-50-5944-01A	0.0538	0.094034	0.207533	0.315864	0.0859246	0.0460326	0.133865	Stage I	NA
TCGA-55-6969-01A	0.113376	0.215704	0.22537	0.136076	0.0950626	0.0839933	0.14493	Stage I	NA
TCGA-55-7728-01A	0.33915	0.213889	0.499732	0.500686	0.295826	0.342398	0.36528	Stage I	NA
TCGA-55-8207-01A	0.660347	0.662524	0.482341	0.516305	0.286861	0.395857	0.500706	Stage I	NA
TCGA-62-A470-01A	0.0880191	0.138134	0.212003	0.141659	0.1	0.103563	0.130563	Stage I	NA
TCGA-69-7761-01A	0.289709	0.35243	0.223513	0.212803	0.107369	0.112308	0.216355	Stage I	NA
TCGA-69-7979-01A	0.0405865	0.117729	0.161399	0.0797829	0.0731086	0.0546928	0.0878831	Stage I	NA
TCGA-93-A4JQ-01A	0.142793	0.197546	0.217855	0.150271	0.0793874	0.0846061	0.14541	Stage I	NA
TCGA-95-8039-01A	0.473513	0.381568	0.464021	0.469438	0.215001	0.350892	0.392406	Stage I	NA
TCGA-97-7546-01A	0.0722804	0.185708	0.227124	0.1758	0.097053	0.107364	0.144222	Stage I	NA
TCGA-97-7941-01A	0.394022	0.428767	0.537418	0.506793	0.307242	0.409574	0.430636	Stage I	NA
TCGA-97-8172-01A	0.31125	0.501643	0.261444	0.210653	0.116386	0.10056	0.250323	Stage I	NA
TCGA-97-8179-01A	0.417545	0.20549	0.232312	0.212933	0.187634	0.079194	0.222518	Stage I	NA
TCGA-MP-A4T2-01A	0.194152	0.256793	0.519675	0.192814	0.154605	0.310448	0.271414	Stage I	NA
TCGA-MP-A4TJ-01A	0.104735	0.131512	0.261429	0.18173	0.100757	0.0983199	0.146414	Stage I	NA
TCGA-NJ-A55A-01A	0.19508	0.249382	0.256316	0.204901	0.126715	0.1223	0.192449	Stage I	NA
TCGA-05-4424-01A	0.0811799	0.130575	0.225104	0.141412	0.112097	0.0882142	0.129764	Stage II	0.165542
TCGA-05-4427-01A	0.3723	0.444527	0.175829	0.119864	0.116963	0.0597064	0.214865	Stage II	1.26194
TCGA-05-5423-01A	0.575493	0.406028	0.202149	0.501661	0.235061	0.0620336	0.330404	Stage II	0.0349334
TCGA-05-5425-01A	0.269528	0.303374	0.454416	0.447698	0.284598	0.26628	0.337649	Stage II	0.0557691
TCGA-05-5428-01A	0.0482262	0.117634	0.152198	0.0825075	0.0848087	0.0449344	0.0883848	Stage II	0.872037
TCGA-44-2665-01A	0.450335	0.566913	0.449921	0.511602	0.431266	0.367717	0.462959	Stage II	1.27746
TCGA-44-6779-01A	0.246501	0.19769	0.573195	0.160744	0.103136	0.440797	0.28701	Stage II	0.207877
TCGA-44-7667-01A	0.0303299	0.125731	0.169379	0.0761809	0.108093	0.0371593	0.0911456	Stage II	0.997482
TCGA-44-7669-01A	0.0512151	0.127937	0.212242	0.138999	0.0914635	0.0778795	0.116623	Stage II	2.1513
TCGA-44-7670-01A	0.0311887	0.142229	0.187159	0.0937666	0.0884439	0.0574057	0.100032	Stage II	0.667123
TCGA-44-8119-01A	0.0351078	0.0780861	0.122144	0.0726229	0.0703011	0.0312798	0.0682569	Stage II	1.24488
TCGA-49-6744-01A	0.0595058	0.127872	0.187061	0.11857	0.113116	0.0590773	0.110867	Stage II	0.40671
TCGA-49-6767-01A	0.0738825	0.150518	0.156836	0.0675318	0.0962568	0.0534732	0.0997497	Stage II	0.524778
TCGA-49-AAQV-01A	0.141677	0.234624	0.360933	0.422759	0.118291	0.256063	0.255725	Stage II	0.734204
TCGA-49-AAR3-01A	0.0756436	0.100044	0.26183	0.0962658	0.0940908	0.0566607	0.114089	Stage II	1.02683
TCGA-49-AAR9-01A	0.0320847	0.0809012	0.132081	0.057336	0.0684493	0.0257417	0.066099	Stage II	1.66631
TCGA-50-5055-01A	0.174109	0.241243	0.392942	0.386326	0.155346	0.201299	0.258544	Stage II	0.134885
TCGA-50-5068-01A	0.297661	0.349669	0.491601	0.458051	0.355658	0.289806	0.373741	Stage II	0.0344927
TCGA-50-5932-01A	0.0738061	0.150377	0.187406	0.125359	0.0998466	0.0648303	0.116938	Stage II	0.0110923
TCGA-53-7626-01A	0.0717268	0.349138	0.508087	0.495148	0.369528	0.374868	0.361416	Stage II	0.138233
TCGA-55-6712-01A	0.374793	0.330567	0.544226	0.525961	0.265312	0.388659	0.40492	Stage II	0.0925117
TCGA-55-6975-01A	0.0666528	0.185895	0.289074	0.156282	0.165776	0.0769047	0.156764	Stage II	0.177904
TCGA-55-6978-01A	0.229695	0.262838	0.356401	0.513182	0.31198	0.288906	0.327167	Stage II	0.136475
TCGA-55-6979-01A	0.0733132	0.11349	0.251812	0.117289	0.091889	0.0940379	0.123638	Stage II	0.287261
TCGA-55-6984-01A	0.254372	0.346807	0.523805	0.471338	0.208244	0.385411	0.364996	Stage II	0.0771895
TCGA-55-7284-01B	0.195435	0.188391	0.242959	0.135287	0.0876495	0.0828341	0.155426	Stage II	0.197389
TCGA-55-7907-01A	0.0798346	0.126629	0.163185	0.123267	0.101326	0.0561308	0.108395	Stage II	1.19902
TCGA-55-7910-01A	0.0432099	0.128917	0.148572	0.0639098	0.0929238	0.0601018	0.0896057	Stage II	0.0309537
TCGA-55-7914-01A	0.410808	0.338998	0.158551	0.277093	0.147333	0.0712105	0.233999	Stage II	0.336011
TCGA-55-7994-01A	0.638803	0.696471	0.629497	0.547494	0.526461	0.483051	0.586963	Stage II	0.25187
TCGA-55-8092-01A	0.504466	0.49299	0.23374	0.178275	0.266234	0.0946936	0.295066	Stage II	0.367516
TCGA-55-8205-01A	0.463919	0.441643	0.516221	0.531407	0.344198	0.397263	0.449108	Stage II	0.129837
TCGA-55-8506-01A	0.265456	0.537811	0.18077	0.124046	0.0993999	0.0699134	0.212899	Stage II	1.16705
TCGA-55-A48X-01A	0.453992	0.512754	0.541849	0.449127	0.251278	0.459329	0.444722	Stage II	0.0427326
TCGA-55-A48Y-01A	0.370415	0.353579	0.207476	0.112435	0.114674	0.083178	0.20696	Stage II	0.122991
TCGA-55-A490-01A	0.0461032	0.1499	0.151748	0.0887004	0.0812516	0.0612803	0.0964973	Stage II	1.28166
TCGA-62-8395-01A	0.293932	0.249155	0.222393	0.164162	0.0968066	0.0933433	0.186632	Stage II	0.239764
TCGA-62-8397-01A	0.738373	0.450121	0.615704	0.613899	0.134864	0.472221	0.504197	Stage II	0
TCGA-62-A471-01A	0.0839966	0.261816	0.202521	0.0979101	0.0930828	0.0795324	0.136476	Stage II	0.586078
TCGA-62-A472-01A	0.595672	0.667007	0.575443	0.536308	0.569293	0.46803	0.568625	Stage II	0.0727917
TCGA-64-5815-01A	0.46242	0.46506	0.466826	0.496989	0.334871	0.312332	0.423083	Stage II	0.525492
TCGA-67-6217-01A	0.202707	0.176403	0.281802	0.110294	0.105778	0.113885	0.165145	Stage II	0.0355293
TCGA-69-7760-01A	0.493184	0.48342	0.565292	0.48921	0.347366	0.517275	0.482624	Stage II	0.113415
TCGA-69-7978-01A	0.349564	0.465107	0.519626	0.501703	0.400852	0.383283	0.436689	Stage II	0.264912
TCGA-69-8253-01A	0.117261	0.158486	0.267377	0.201194	0.104752	0.167674	0.169457	Stage II	0.0324088
TCGA-69-A59K-01A	0.327281	0.406153	0.198693	0.126353	0.143461	0.057108	0.209841	Stage II	1.91876
TCGA-73-4676-01A	0.680886	0.629368	0.239967	0.077119	0.126069	0.0815118	0.30582	Stage II	0.690079
TCGA-73-A9RS-01A	0.317038	0.286378	0.168198	0.0471368	0.0999598	0.0194017	0.156352	Stage II	0.0779588
TCGA-78-7147-01A	0.0357099	0.147615	0.147477	0.0696507	0.0844077	0.0627537	0.091269	Stage II	0.0958819
TCGA-78-7148-01A	0.0681063	0.185897	0.16783	0.0855941	0.0817224	0.0773143	0.111077	Stage II	0.0212088
TCGA-78-7150-01A	0.062013	0.138384	0.141945	0.0800534	0.0637053	0.0557368	0.0903063	Stage II	0.815685
TCGA-78-7161-01A	0.318219	0.249951	0.141046	0.0728107	0.113241	0.0530624	0.158055	Stage II	0.00882683
TCGA-78-7166-01A	0.293329	0.446778	0.19744	0.111612	0.0939488	0.0667183	0.201638	Stage II	0.0359515
TCGA-78-7539-01A	0.0306793	0.126378	0.163405	0.0875976	0.0966852	0.0392838	0.0906714	Stage II	0.0581136
TCGA-78-8640-01A	0.0722408	0.148187	0.243728	0.173562	0.0949496	0.119217	0.141981	Stage II	0.18887
TCGA-78-8648-01A	0.07448	0.197338	0.21832	0.22073	0.0969203	0.147345	0.159189	Stage II	1.0692
TCGA-78-8660-01A	0.0746234	0.202293	0.285468	0.196979	0.0892167	0.172053	0.170106	Stage II	0.871117
TCGA-86-6562-01A	0.0576923	0.124585	0.228625	0.101218	0.094208	0.0906935	0.11617	Stage II	0.067926
TCGA-86-6851-01A	0.236433	0.374819	0.173525	0.0949671	0.107106	0.0727247	0.176596	Stage II	0.266983
TCGA-86-7711-01A	0.0525394	0.13097	0.212866	0.162759	0.106867	0.0594029	0.120901	Stage II	3.46213
TCGA-86-7713-01A	0.0976316	0.137719	0.201267	0.100076	0.122337	0.0353043	0.115722	Stage II	0.0049446
TCGA-86-8055-01A	0.0773705	0.186361	0.205066	0.110573	0.0918521	0.0959671	0.127865	Stage II	0.572046
TCGA-86-8074-01A	0.0124825	0.107612	0.146123	0.0603378	0.0796255	0.0464954	0.075446	Stage II	0.349914
TCGA-86-8279-01A	0.0498652	0.13667	0.196828	0.0846028	0.0882055	0.0697399	0.104319	Stage II	0.344222
TCGA-86-8280-01A	0.0733591	0.162184	0.230171	0.144352	0.105749	0.0958435	0.135276	Stage II	0.113842
TCGA-86-8672-01A	0.0847458	0.164794	0.165866	0.20276	0.0800248	0.0758998	0.129015	Stage II	0.62304
TCGA-86-8674-01A	0.0620937	0.147586	0.175946	0.110421	0.0881116	0.0735705	0.109621	Stage II	0.0560139
TCGA-86-A4D0-01A	0.326545	0.276652	0.161407	0.247799	0.146501	0.0739931	0.205483	Stage II	0.0872251
TCGA-86-A4JF-01A	0.231719	0.360295	0.48303	0.498358	0.215949	0.403069	0.365403	Stage II	0.818407
TCGA-91-6830-01A	0.126594	0.141136	0.314847	0.171565	0.125842	0.125249	0.167539	Stage II	0.371725
TCGA-91-7771-01A	0.396402	0.392578	0.171794	0.124601	0.123627	0.0782702	0.214545	Stage II	0.15704
TCGA-91-A4BC-01A	0.0625	0.166889	0.231391	0.105528	0.101126	0.0788128	0.124375	Stage II	1.62628
TCGA-91-A4BD-01A	0.417284	0.442141	0.583465	0.230731	0.173089	0.499726	0.391073	Stage II	0
TCGA-95-7039-01A	0.66502	0.563662	0.571	0.533638	0.484186	0.364785	0.530382	Stage II	0.0691181
TCGA-95-7562-01A	0.459594	0.281387	0.516364	0.464715	0.349194	0.372113	0.407228	Stage II	0.201572
TCGA-95-7567-01A	0.590517	0.638765	0.466463	0.512701	0.397903	0.35694	0.493881	Stage II	0.0965129
TCGA-95-8494-01A	0.691741	0.715233	0.415667	0.526619	0.377535	0.218137	0.490822	Stage II	0.107334
TCGA-95-A4VN-01A	0.266654	0.289095	0.419026	0.486344	0.286883	0.263585	0.335264	Stage II	0.629577
TCGA-97-8174-01A	0.366214	0.265948	0.244481	0.163855	0.168765	0.0960618	0.217554	Stage II	0.18773
TCGA-J2-8192-01A	0.0681894	0.0986166	0.158241	0.184673	0.0861727	0.0638546	0.109958	Stage II	0.506051
TCGA-J2-8194-01A	0.0622028	0.114142	0.214069	0.117263	0.0867229	0.0667087	0.110185	Stage II	0.0147937
TCGA-L9-A50W-01A	0.537144	0.523872	0.469016	0.513165	0.391926	0.386181	0.470217	Stage II	0.0206921
TCGA-L9-A743-01A	0.236757	0.301316	0.233646	0.191596	0.140103	0.0864121	0.198305	Stage II	0.152601
TCGA-L9-A7SV-01A	0.0747595	0.153399	0.14344	0.0596975	0.0908197	0.0351638	0.0928799	Stage II	0.25421
TCGA-MN-A4N1-01A	0.279843	0.349162	0.322083	0.0910026	0.133423	0.20619	0.230284	Stage II	1.66516
TCGA-MP-A4SW-01A	0.143645	0.158966	0.20041	0.153179	0.0858124	0.087279	0.138215	Stage II	0.220031
TCGA-MP-A4SY-01A	0.350536	0.405598	0.519784	0.483585	0.367152	0.399178	0.420972	Stage II	0.158842
TCGA-MP-A4T4-01A	0.36018	0.345504	0.256193	0.335466	0.264646	0.107513	0.27825	Stage II	0.662271
TCGA-MP-A4TE-01A	0.529986	0.52001	0.17633	0.286342	0.308611	0.0555108	0.312798	Stage II	0.0821552
TCGA-MP-A4TF-01A	0.343961	0.344278	0.23905	0.101025	0.102264	0.0885126	0.203182	Stage II	0.725109
TCGA-MP-A4TI-01A	0.0877375	0.153518	0.247446	0.184805	0.0946065	0.106235	0.145725	Stage II	0.679614
TCGA-MP-A4TK-01A	0.312941	0.387856	0.167589	0.128943	0.0899477	0.0807619	0.194673	Stage II	0.794087
TCGA-44-2665-01B	0.436957	0.539038	0.324556	0.449222	0.41639	0.284092	0.408376	Stage II	NA
TCGA-44-6146-01A	0.110268	0.515481	0.225128	0.111683	0.394861	0.069217	0.237773	Stage II	NA
TCGA-44-6146-01B	0.135893	0.415045	0.253422	0.165522	0.259436	0.168682	0.233	Stage II	NA
TCGA-44-A47F-01A	0.047214	0.136633	0.172644	0.0930536	0.0820922	0.077381	0.101503	Stage II	NA
TCGA-49-6742-01A	0.0740558	0.11451	0.204724	0.129401	0.0928938	0.0706687	0.114375	Stage II	NA
TCGA-50-8459-01A	0.129113	0.192253	0.24047	0.196538	0.118192	0.0913365	0.161317	Stage II	NA
TCGA-53-A4EZ-01A	0.0692035	0.147869	0.191545	0.114501	0.092051	0.0763307	0.11525	Stage II	NA
TCGA-55-6983-01A	0.277832	0.337288	0.253586	0.232514	0.256005	0.0998707	0.242849	Stage II	NA
TCGA-55-8508-01A	0.0822584	0.181638	0.183666	0.133869	0.092036	0.0804775	0.125658	Stage II	NA
TCGA-55-8513-01A	0.108824	0.178725	0.316934	0.256144	0.0840306	0.179052	0.187285	Stage II	NA
TCGA-55-8619-01A	0.0900843	0.164544	0.25309	0.263955	0.0945491	0.146019	0.168707	Stage II	NA
TCGA-62-A46U-01A	0.38195	0.47172	0.170371	0.145003	0.118878	0.0704225	0.226391	Stage II	NA
TCGA-69-8453-01A	0.204932	0.268768	0.440785	0.485745	0.292518	0.32484	0.336265	Stage II	NA
TCGA-86-8054-01A	0.0310606	0.0782651	0.161378	0.0731103	0.0722744	0.0581963	0.0790475	Stage II	NA
TCGA-86-8278-01A	0.565997	0.618222	0.575396	0.520302	0.406351	0.427247	0.518919	Stage II	NA
TCGA-NJ-A55O-01A	0.146408	0.143529	0.323422	0.200219	0.129618	0.134262	0.179577	Stage II	NA
TCGA-05-4384-01A	0.24114	0.184741	0.21186	0.155914	0.086935	0.0775646	0.159693	Stage III	0.0638011
TCGA-05-4396-01A	0.727542	0.759893	0.565206	0.520417	0.452312	0.412885	0.573042	Stage III	0.830512
TCGA-05-4415-01A	0.0493264	0.13056	0.159119	0.0948399	0.0813426	0.0421961	0.0928973	Stage III	0.119384
TCGA-05-5420-01A	0.0960524	0.100557	0.222216	0.0888537	0.0746729	0.0813679	0.11062	Stage III	0.225444
TCGA-05-5429-01A	0.429887	0.521401	0.577039	0.518313	0.422191	0.387795	0.476104	Stage III	0.121976
TCGA-35-5375-01A	0.405492	0.428468	0.42868	0.479952	0.344	0.265424	0.392003	Stage III	2.35933
TCGA-38-6178-01A	0.0667349	0.146112	0.190758	0.0741924	0.109759	0.0518686	0.106571	Stage III	0.17943
TCGA-44-5643-01A	0.206689	0.349755	0.515707	0.491517	0.291799	0.331671	0.364523	Stage III	0.893535
TCGA-44-6774-01A	0.0764301	0.125623	0.158307	0.130725	0.100062	0.0683333	0.109914	Stage III	0.502518
TCGA-49-4490-01A	0.0681233	0.160915	0.202205	0.104272	0.0996507	0.0943167	0.12158	Stage III	0.233327
TCGA-49-4512-01A	0.13328	0.353741	0.351489	0.189002	0.131718	0.24133	0.233427	Stage III	0.150717
TCGA-49-6743-01A	0.0404787	0.136881	0.190744	0.0989612	0.098503	0.0688166	0.105731	Stage III	2.63741
TCGA-49-6745-01A	0.480611	0.508059	0.417339	0.49757	0.320595	0.294643	0.419803	Stage III	0.272682
TCGA-49-6761-01A	0.455196	0.544453	0.227694	0.193054	0.156109	0.105061	0.280261	Stage III	0.147034
TCGA-49-AAR4-01A	0.322073	0.303433	0.453823	0.415649	0.27351	0.26169	0.338363	Stage III	0.641136
TCGA-50-5044-01A	0.261472	0.2938	0.422329	0.473798	0.20553	0.301214	0.326357	Stage III	0.646782
TCGA-50-5051-01A	0.473122	0.495656	0.530601	0.502406	0.426892	0.379191	0.467978	Stage III	0.109921
TCGA-50-5072-01A	0.0652886	0.140119	0.239353	0.130596	0.119517	0.092111	0.131164	Stage III	0.748586
TCGA-50-5930-01A	0.0481651	0.118333	0.194955	0.0976234	0.106299	0.0691126	0.105748	Stage III	0.376406
TCGA-50-5933-01A	0.0709514	0.0824984	0.194088	0.0886296	0.0991029	0.0376771	0.0954912	Stage III	0.936298
TCGA-50-5941-01A	0.42437	0.433399	0.566499	0.519906	0.379416	0.42034	0.457322	Stage III	0.0757383
TCGA-50-6593-01A	0.111668	0.142879	0.209691	0.179632	0.163301	0.0748299	0.147	Stage III	0.0926861
TCGA-50-6594-01A	0.48227	0.439675	0.161762	0.0927692	0.103962	0.0343156	0.219126	Stage III	0.651116
TCGA-50-6595-01A	0.0549025	0.0973563	0.222677	0.133277	0.100918	0.0727123	0.113641	Stage III	0.273426
TCGA-53-7813-01A	0.0809432	0.119581	0.191571	0.172392	0.0823415	0.0707981	0.119605	Stage III	0.0589509
TCGA-55-6970-01A	0.0644902	0.142124	0.221378	0.161017	0.0987668	0.0741003	0.126979	Stage III	0.0870184
TCGA-55-6981-01A	0.264205	0.300565	0.296554	0.175583	0.117179	0.0942083	0.208049	Stage III	0.126301
TCGA-55-7227-01A	0.601308	0.556676	0.5837	0.539829	0.490776	0.418519	0.531801	Stage III	0.0314457
TCGA-55-7283-01A	0.263793	0.368284	0.202012	0.140014	0.0959614	0.119475	0.198257	Stage III	0.260515
TCGA-55-7727-01A	0.598942	0.553851	0.444606	0.459818	0.35439	0.285775	0.449564	Stage III	0.120768
TCGA-55-8505-01A	0.112273	0.180628	0.214545	0.179974	0.111757	0.0714449	0.145104	Stage III	0.849641
TCGA-55-8615-01A	0.0608049	0.157895	0.145567	0.0560939	0.085438	0.0421906	0.0913316	Stage III	0.0473724
TCGA-55-A48Z-01A	0.0728242	0.132574	0.206858	0.120904	0.0849308	0.0625217	0.113436	Stage III	0.274894
TCGA-62-8394-01A	0.0887574	0.141614	0.214861	0.0897436	0.0889184	0.0698628	0.115626	Stage III	0.575802
TCGA-62-8398-01A	0.0492112	0.111345	0.182631	0.0950785	0.0796619	0.0648557	0.0971306	Stage III	0.0851374
TCGA-62-8399-01A	0.0646754	0.131384	0.231551	0.189999	0.0916581	0.0842916	0.13226	Stage III	0.294196
TCGA-62-8402-01A	0.0452142	0.144191	0.207996	0.121212	0.0947361	0.0978754	0.118538	Stage III	0.0978883
TCGA-62-A46Y-01A	0.513759	0.506391	0.626821	0.544993	0.336307	0.481573	0.501641	Stage III	0.0252744
TCGA-64-1679-01A	0.0497524	0.125114	0.171647	0.0837719	0.0850688	0.0520144	0.0945615	Stage III	0.588413
TCGA-64-5775-01A	0.675721	0.746076	0.699666	0.608205	0.517432	0.562418	0.63492	Stage III	0.0377104
TCGA-69-7974-01A	0.367265	0.413498	0.478716	0.505995	0.384566	0.336064	0.414351	Stage III	0.0747632
TCGA-78-7146-01A	0.0259343	0.107631	0.158669	0.0753049	0.0822921	0.0544808	0.0840521	Stage III	0.885142
TCGA-78-7149-01A	0.449612	0.395091	0.195101	0.144401	0.106495	0.0903864	0.230181	Stage III	0.114327
TCGA-78-7154-01A	0.0469183	0.188032	0.181324	0.127683	0.0802445	0.0736145	0.116303	Stage III	0.150347
TCGA-78-7158-01A	0.879622	0.597099	0.544346	0.509137	0.239271	0.464598	0.539012	Stage III	0.0218328
TCGA-78-7220-01A	0.0368122	0.119484	0.173152	0.112785	0.0782126	0.0859694	0.101069	Stage III	2.40728
TCGA-78-7536-01A	0.0295869	0.130045	0.147984	0.0779553	0.0885937	0.0422789	0.0860739	Stage III	0.0177613
TCGA-86-7714-01A	0.126107	0.281684	0.439397	0.47797	0.158122	0.536551	0.336639	Stage III	0.0168138
TCGA-86-8056-01A	0.127891	0.170929	0.176067	0.14817	0.0818888	0.0399767	0.124154	Stage III	0.447751
TCGA-86-8359-01A	0.44282	0.538328	0.412168	0.488007	0.166619	0.322103	0.395007	Stage III	0.106652
TCGA-86-A4P8-01A	0.140378	0.129462	0.302784	0.283578	0.100093	0.155852	0.185358	Stage III	0.00807191
TCGA-91-6848-01A	0.0684932	0.146657	0.205249	0.118832	0.116595	0.0674475	0.120546	Stage III	2.68934
TCGA-91-6849-01A	0.589594	0.479099	0.178307	0.274565	0.309861	0.0631239	0.315758	Stage III	0.561383
TCGA-95-A4VK-01A	0.106545	0.141508	0.220986	0.14044	0.0945556	0.0872088	0.131874	Stage III	0.0666908
TCGA-97-7554-01A	0.309564	0.368502	0.276233	0.345564	0.275894	0.133619	0.284896	Stage III	0.233428
TCGA-99-7458-01A	0.361337	0.350509	0.471978	0.379382	0.181785	0.33395	0.34649	Stage III	0.108192
TCGA-99-8025-01A	0.0484571	0.162293	0.236758	0.144569	0.103419	0.081408	0.129484	Stage III	0.828211
TCGA-MP-A4T6-01A	0.45297	0.440792	0.196698	0.194322	0.256441	0.0451919	0.264402	Stage III	0.053036
TCGA-MP-A4T8-01A	0.483744	0.315857	0.585929	0.573201	0.523675	0.465765	0.491362	Stage III	0.388401
TCGA-MP-A4T9-01A	0.125525	0.241	0.249262	0.192204	0.0919148	0.145172	0.17418	Stage III	0.177853
TCGA-MP-A4TC-01A	0.0599002	0.157685	0.20329	0.107276	0.0741507	0.0814352	0.113956	Stage III	0.494545
TCGA-MP-A4TD-01A	0.300051	0.372012	0.221818	0.156666	0.127635	0.0666828	0.207478	Stage III	0.331869
TCGA-NJ-A7XG-01A	0.687748	0.632276	0.457364	0.569857	0.361779	0.350046	0.509845	Stage III	0.00389694
TCGA-50-5936-01A	0.0576544	0.224805	0.231507	0.117153	0.0867007	0.0438683	0.126948	Stage III	NA
TCGA-64-5779-01A	0.578528	0.624541	0.401533	0.472002	0.285407	0.250534	0.435424	Stage III	NA
TCGA-95-A4VP-01A	0.0869908	0.154286	0.253009	0.207898	0.102039	0.0823994	0.14777	Stage III	NA
TCGA-97-8176-01A	0.0333981	0.177098	0.213115	0.161623	0.0741929	0.0961972	0.125937	Stage III	NA
TCGA-97-8547-01A	0.0590901	0.15347	0.17182	0.0953376	0.0899236	0.0813233	0.108494	Stage III	NA
TCGA-NJ-A4YI-01A	0.0661404	0.151134	0.194137	0.0979259	0.0874734	0.0708794	0.111282	Stage III	NA
TCGA-05-4425-01A	0.523831	0.560182	0.555757	0.523808	0.560407	0.45259	0.529429	Stage IV	0.132426
TCGA-38-4632-01A	0.0519796	0.108949	0.235711	0.150097	0.113285	0.0689488	0.121495	Stage IV	0.617368
TCGA-50-6591-01A	0.0489845	0.11022	0.158696	0.0277378	0.0888709	0.0340392	0.0780913	Stage IV	0.0166664
TCGA-53-7624-01A	0.0458216	0.119206	0.12663	0.0645545	0.0808306	0.0442304	0.0802122	Stage IV	0.690711
TCGA-55-6968-01A	0.0866637	0.147019	0.198321	0.22555	0.122908	0.0560759	0.139423	Stage IV	7.24538
TCGA-55-7816-01A	0.115489	0.212393	0.24523	0.225551	0.102654	0.127352	0.171445	Stage IV	0.524923
TCGA-55-8094-01A	0.0273363	0.0666667	0.14102	0.0612045	0.0690668	0.0438836	0.0681963	Stage IV	1.5164
TCGA-55-8512-01A	0.299542	0.178381	0.235442	0.23906	0.0787353	0.119013	0.191695	Stage IV	0.0933659
TCGA-55-8620-01A	0.771839	0.760444	0.303169	0.488184	0.242327	0.257631	0.470599	Stage IV	0.259537
TCGA-78-7145-01A	0.0803817	0.173757	0.143046	0.0504425	0.13056	0.0522754	0.105077	Stage IV	0.119258
TCGA-78-7156-01A	0.502991	0.227648	0.129113	0.0612757	0.224181	0.0525981	0.199635	Stage IV	0.0102783
TCGA-78-7160-01A	0.0784997	0.147474	0.254029	0.176322	0.0959917	0.128055	0.146728	Stage IV	0.0161034
TCGA-78-7167-01A	0.0666833	0.144431	0.161868	0.0692225	0.0996761	0.0543204	0.0993669	Stage IV	0.00747231
TCGA-86-7701-01A	0.629528	0.471704	0.215665	0.236242	0.196832	0.0979146	0.307981	Stage IV	0.293342
TCGA-93-A4JP-01A	0.0994764	0.167978	0.250331	0.240485	0.0719751	0.134448	0.160782	Stage IV	0.103598
TCGA-97-8171-01A	0.372678	0.213988	0.147514	0.0647286	0.0980151	0.0482384	0.157527	Stage IV	0.00935118
TCGA-99-8033-01A	0.481954	0.419512	0.212218	0.132808	0.0912137	0.0721716	0.23498	Stage IV	0.0902258
TCGA-L9-A5IP-01A	0.0549419	0.12891	0.142619	0.0893782	0.0781687	0.0408244	0.0891403	Stage IV	1.18155
TCGA-MP-A4T7-01A	0.400864	0.493073	0.247363	0.207837	0.109694	0.143629	0.267077	Stage IV	0.168669
TCGA-93-A4JN-01A	0.500424	0.584338	0.438886	0.530261	0.404983	0.39382	0.475452	Stage IV	NA
TCGA-50-5045-01A	0.244281	0.135068	0.197662	0.118069	0.103526	0.0638157	0.143737	unknown	0.212792
TCGA-55-5899-01A	0.711954	0.383477	0.13806	0.141858	0.135284	0.0413553	0.258665	unknown	0.313748
TCGA-67-4679-01B	0.373124	0.255146	0.529798	0.524077	0.283462	0.378805	0.390735	unknown	0.0146615
TCGA-69-7765-01A	0.250485	0.358256	0.256954	0.273099	0.155408	0.121829	0.236005	unknown	1.01575
TCGA-69-8254-01A	0.472647	0.420166	0.557128	0.496571	0.343037	0.340722	0.438379	unknown	0.0440369
TCGA-75-5122-01A	0.296998	0.339189	0.463073	0.466678	0.268304	0.288702	0.353824	unknown	0.184012
TCGA-75-5125-01A	0.110807	0.189451	0.316025	0.127594	0.0986744	0.074083	0.152772	unknown	0.166759
TCGA-75-5126-01A	0.315296	0.28109	0.370784	0.470202	0.253999	0.227516	0.319814	unknown	0.181562
TCGA-75-5146-01A	0.117308	0.152522	0.21758	0.129573	0.0828987	0.0541599	0.125674	unknown	0.0246222
TCGA-75-5147-01A	0.309567	0.484782	0.557317	0.489938	0.225123	0.388587	0.409219	unknown	0.52901
TCGA-75-6203-01A	0.113402	0.123658	0.237229	0.182413	0.0953364	0.0668816	0.136487	unknown	0.0111671
TCGA-75-6205-01A	0.283152	0.370346	0.453069	0.482416	0.372161	0.310063	0.378534	unknown	0.203668
TCGA-75-6206-01A	0.0918816	0.175846	0.139854	0.104792	0.0867456	0.0348772	0.105666	unknown	0.304061
TCGA-75-6207-01A	0.755729	0.743224	0.548544	0.522919	0.459054	0.413413	0.573814	unknown	0.185099
TCGA-75-6211-01A	0.125095	0.138536	0.250838	0.167211	0.0900449	0.108749	0.146746	unknown	0.177617
TCGA-75-6212-01A	0.0439525	0.134111	0.221389	0.113895	0.0942605	0.0662175	0.112304	unknown	0.0565489
TCGA-75-6214-01A	0.0508927	0.138965	0.152947	0.0665873	0.083402	0.0461739	0.0898279	unknown	0.439394
TCGA-75-7025-01A	0.360818	0.399864	0.449546	0.274284	0.30787	0.252245	0.340771	unknown	0.0127769
TCGA-75-7027-01A	0.0482564	0.124149	0.216521	0.0741771	0.124048	0.0735263	0.110113	unknown	0.258789
TCGA-75-7030-01A	0.382785	0.274359	0.440561	0.386513	0.179572	0.282007	0.324299	unknown	0.231033
TCGA-75-7031-01A	0.0617637	0.127121	0.211411	0.140022	0.0903668	0.0720206	0.117118	unknown	0.257619
TCGA-80-5608-01A	0.0594595	0.102894	0.205764	0.0946966	0.114756	0.0873042	0.110813	unknown	0.0378168
TCGA-80-5611-01A	0.0751182	0.103761	0.134544	0.0412318	0.0660982	0.0382827	0.0765061	unknown	1.0066
TCGA-80-5607-01A	0.393017	0.555665	0.467348	0.472791	0.399616	0.27948	0.427986	unkown	0.100862
TCGA-44-2655-01A	0.0863779	0.120183	0.242594	0.325403	0.139642	0.100358	0.169093	unkown	0.35662

## Sheet: Supplementary table 4
Supplementary table 4 The CpG levels, CGI levels, FPKM values of RASSF1A in tumor and normal samples from the TCGA cohort
ID	cg00777121	cg04743654	cg06172942	cg08047457	cg12966367	cg13872831	cg21554552	cg24859722	cg25486143	cg25747192	cg27569446	CGI level	Stage	FPKM values
TCGA-38-4632-11A	0.103772	0.074212	0.2516	0.0907178	0.0617561	0.115513	0.128812	0.470335	0.0423762	0.150635	0.0502152	0.139995	Normal	7.20402
TCGA-44-2655-11A	0.228637	0.103772	0.297512	0.168705	0.141033	0.159778	0.150635	0.446806	0.115513	0.192109	0.128812	0.193937	Normal	11.2861
TCGA-44-2662-11A	0.141033	0.103772	0.2516	0.0804216	0.0502152	0.168705	0.0564731	0.470335	0.150635	0.0907178	0.0248353	0.144431	Normal	11.6038
TCGA-44-2668-11A	0.141033	0.0907178	0.273951	0.0617561	0.0502152	0.103772	0.115513	0.446806	0.150635	0.074212	0.0423762	0.140999	Normal	12.8499
TCGA-44-5645-11A	0.168705	0.074212	0.228637	0.115513	0.0804216	0.159778	0.0502152	0.498311	0.0352953	0.141033	0.0118714	0.142181	Normal	14.2785
TCGA-44-6144-11A	0.168705	0.0674561	0.273951	0.0907178	0.074212	0.0617561	0.103772	0.470335	0.0275897	0.141033	0.0217456	0.136479	Normal	10.1148
TCGA-44-6145-11A	0.128812	0.0907178	0.297512	0.115513	0.0617561	0.074212	0.0804216	0.470335	0.0502152	0.103772	0.0217456	0.13591	Normal	11.7725
TCGA-44-6147-11A	0.168705	0.0674561	0.273951	0.0907178	0.0617561	0.159778	0.074212	0.498311	0.0423762	0.115513	0.0309095	0.143971	Normal	19.4284
TCGA-44-6778-11A	0.168705	0.159778	0.2516	0.115513	0.0564731	0.150635	0.141033	0.470335	0.0352953	0.192109	0.074212	0.165063	Normal	11.945
TCGA-49-6745-11A	0.192109	0.0674561	0.297512	0.168705	0.128812	0.228637	0.141033	0.498311	0.0423762	0.207353	0.0617561	0.184915	Normal	10.3657
TCGA-50-5930-11A	0.141033	0.103772	0.2516	0.0674561	0.0804216	0.159778	0.168705	0.498311	0.0502152	0.0907178	0.0217456	0.148523	Normal	8.99377
TCGA-50-5931-11A	0.159778	0.0674561	0.178863	0.141033	0.103772	0.074212	0.115513	0.446806	0.0423762	0.0804216	0.0189153	0.129922	Normal	9.54164
TCGA-50-5932-11A	0.168705	0.0674561	0.2516	0.150635	0.0907178	0.178863	0.0804216	0.446806	0.0423762	0.141033	0.0248353	0.149405	Normal	9.29873
TCGA-50-5933-11A	0.178863	0.074212	0.228637	0.150635	0.103772	0.2516	0.207353	0.427404	0.0423762	0.168705	0.0502152	0.171252	Normal	6.68955
TCGA-50-5935-11A	0.228637	0.0502152	0.297512	0.168705	0.074212	0.150635	0.115513	0.427404	0.0674561	0.159778	0.0423762	0.16204	Normal	8.09563
TCGA-50-5939-11A	0.168705	0.103772	0.273951	0.0907178	0.0674561	0.228637	0.0804216	0.470335	0.0617561	0.128812	0.0217456	0.15421	Normal	8.10315
TCGA-73-4676-11A	0.192109	0.115513	0.297512	0.159778	0.0502152	0.0804216	0.0907178	0.427404	0.0189153	0.178863	0.0423762	0.150348	Normal	10.0491
TCGA-44-5643-11A	0.0804216	0.074212	0.2516	0.0907178	0.128812	0.192109	0.141033	0.470335	0.0564731	0.150635	0.0617561	0.154373	Normal	NA
TCGA-44-6146-11A	0.150635	0.0617561	0.228637	0.0907178	0.0804216	0.168705	0.0674561	0.470335	0.0423762	0.141033	0.0189153	0.138272	Normal	NA
TCGA-49-4488-11A	0.178863	0.0674561	0.2516	0.192109	0.159778	0.207353	0.141033	0.470335	0.0502152	0.0804216	0.0423762	0.167413	Normal	NA
TCGA-44-2659-11A	0.141033	0.0423762	0.273951	0.0907178	0.0617561	0.228637	0.074212	0.446806	0.103772	0.159778	0.0352953	0.150758	Normal	NA
TCGA-50-6593-11A	0.150635	0.074212	0.2516	0.103772	0.0907178	0.159778	0.0617561	0.498311	0.0674561	0.128812	0.0189153	0.145997	Normal	NA
TCGA-44-2656-11A	0.115513	0.168705	0.297512	0.0423762	0.0617561	0.207353	0.0907178	0.446806	0.178863	0.192109	0.0309095	0.166602	Normal	NA
TCGA-50-6594-11A	0.178863	0.128812	0.2516	0.159778	0.0617561	0.141033	0.150635	0.446806	0.0564731	0.115513	0.0155355	0.155164	Normal	NA
TCGA-50-5936-11A	0.192109	0.0674561	0.2516	0.128812	0.0907178	0.178863	0.074212	0.427404	0.0564731	0.115513	0.0248353	0.146181	Normal	NA
TCGA-50-6592-11A	0.159778	0.074212	0.168705	0.192109	0.0564731	0.103772	0.0502152	0.446806	0.0309095	0.150635	0.0248353	0.132586	Normal	NA
TCGA-50-6591-11A	0.115513	0.103772	0.2516	0.0674561	0.074212	0.228637	0.159778	0.470335	0.0217456	0.0907178	0.0352953	0.147187	Normal	NA
TCGA-44-6148-11A	0.150635	0.0564731	0.297512	0.168705	0.128812	0.178863	0.192109	0.427404	0.0502152	0.228637	0.0674561	0.176984	Normal	NA
TCGA-73-4658-11A	0.178863	0.0275897	0.2516	0.0804216	0.0907178	0.159778	0.115513	0.470335	0.0564731	0.192109	0.0155355	0.148994	Normal	NA
TCGA-38-4631-11A	0.168705	0.141033	0.2516	0.074212	0.0674561	0.0804216	0.115513	0.427404	0.0564731	0.103772	0.0155355	0.136557	Normal	NA
TCGA-05-5420-11A	0.168705	0.141033	0.228637	0.103772	0.0674561	0.207353	0.128812	0.446806	0.0423762	0.0907178	0.0118714	0.148867	Normal	NA
TCGA-05-4390-01A	0.427404	0.590177	0.470335	0.446806	0.410399	0.297512	0.626599	0.551654	0.350827	0.498311	0.380595	0.459147	Stage I	9.43914
TCGA-05-4405-01A	0.0674561	0.0617561	0.192109	0.0907178	0.103772	0.074212	0.141033	0.446806	0.0804216	0.150635	0.0118714	0.129163	Stage I	11.4459
TCGA-05-4410-01A	0.207353	0.168705	0.228637	0.178863	0.150635	0.192109	0.297512	0.498311	0.0502152	0.2516	0.273951	0.227081	Stage I	5.62375
TCGA-05-4417-01A	0.178863	0.0674561	0.297512	0.115513	0.0907178	0.103772	0.074212	0.410399	0.0352953	0.159778	0.0217456	0.141388	Stage I	6.20008
TCGA-05-4433-01A	0.159778	0.128812	0.273951	0.0674561	0.115513	0.074212	0.141033	0.470335	0.0352953	0.103772	0.0189153	0.144461	Stage I	7.20279
TCGA-05-5715-01A	0.168705	0.0804216	0.207353	0.074212	0.0907178	0.228637	0.128812	0.427404	0.0309095	0.0617561	0.0189153	0.137986	Stage I	4.89158
TCGA-38-4631-01A	0.427404	0.380595	0.366374	0.470335	0.350827	0.273951	0.590177	0.551654	0.2516	0.626599	0.410399	0.427265	Stage I	4.85885
TCGA-38-7271-01A	0.333668	0.228637	0.366374	0.427404	0.350827	0.168705	0.470335	0.410399	0.192109	0.446806	0.498311	0.353961	Stage I	6.99174
TCGA-44-2656-01A	0.192109	0.410399	0.350827	0.395303	0.228637	0.150635	0.551654	0.446806	0.333668	0.470335	0.590177	0.374595	Stage I	6.38321
TCGA-44-2656-01B	0.159778	0.141033	0.410399	0.366374	0.333668	0.0907178	0.470335	0.498311	0.273951	0.380595	0.446806	0.324724	Stage I	4.22585
TCGA-44-2666-01A	0.168705	0.0275897	0.207353	0.0804216	0.074212	0.128812	0.141033	0.395303	0.0423762	0.115513	0.0189153	0.127294	Stage I	6.51409
TCGA-44-2666-01B	0.178863	0.0502152	0.297512	0.074212	0.0423762	0.0564731	0.141033	0.366374	0.128812	0.0804216	0.0352953	0.131963	Stage I	5.44722
TCGA-44-2668-01A	0.192109	0.273951	0.350827	0.410399	0.2516	0.150635	0.498311	0.366374	0.297512	0.395303	0.551654	0.33988	Stage I	4.14598
TCGA-44-2668-01B	0.103772	0.0804216	0.410399	0.2516	0.228637	0.0674561	0.470335	0.192109	0.159778	0.380595	0.446806	0.25381	Stage I	7.6915
TCGA-44-3917-01A	0.273951	0.470335	0.350827	0.395303	0.333668	0.297512	0.590177	0.366374	0.427404	0.380595	0.498311	0.398587	Stage I	6.67205
TCGA-44-3917-01B	0.297512	0.333668	0.410399	0.395303	0.380595	0.207353	0.498311	0.350827	0.366374	0.470335	0.427404	0.376189	Stage I	4.67625
TCGA-44-3918-01A	0.141033	0.0674561	0.395303	0.0804216	0.0907178	0.0309095	0.159778	0.366374	0.273951	0.115513	0.0275897	0.159004	Stage I	4.80007
TCGA-44-3918-01B	0.159778	0.0907178	0.333668	0.128812	0.0564731	0.0423762	0.150635	0.410399	0.0804216	0.115513	0.0217456	0.144594	Stage I	5.65546
TCGA-44-4112-01A	0.150635	0.0423762	0.273951	0.141033	0.0674561	0.297512	0.103772	0.498311	0.207353	0.168705	0.0617561	0.182987	Stage I	11.22
TCGA-44-4112-01B	0.159778	0.0423762	0.297512	0.0907178	0.0352953	0.228637	0.141033	0.498311	0.192109	0.0804216	0.0617561	0.166177	Stage I	6.16501
TCGA-44-5644-01A	0.228637	0.150635	0.427404	0.115513	0.128812	0.207353	0.168705	0.446806	0.074212	0.0674561	0.0423762	0.187083	Stage I	6.26584
TCGA-44-5645-01A	0.150635	0.178863	0.192109	0.0674561	0.074212	0.103772	0.115513	0.590177	0.0352953	0.128812	0.0189153	0.150524	Stage I	5.24754
TCGA-44-5645-01B	0.168705	0.074212	0.2516	0.103772	0.0674561	0.0502152	0.141033	0.498311	0.0907178	0.115513	0.0217456	0.143935	Stage I	5.38423
TCGA-44-6145-01A	0.297512	0.103772	0.333668	0.150635	0.128812	0.207353	0.141033	0.427404	0.192109	0.159778	0.168705	0.210071	Stage I	5.14896
TCGA-44-6147-01A	0.366374	0.333668	0.350827	0.410399	0.380595	0.178863	0.446806	0.470335	0.141033	0.427404	0.498311	0.364056	Stage I	8.49708
TCGA-44-6147-01B	0.103772	0.228637	0.333668	0.0907178	0.0804216	0.0564731	0.074212	0.498311	0.141033	0.115513	0.0617561	0.162229	Stage I	3.07108
TCGA-44-6775-01A	0.273951	0.427404	0.350827	0.395303	0.333668	0.297512	0.498311	0.410399	0.366374	0.446806	0.590177	0.399157	Stage I	6.3545
TCGA-44-6775-01C	0.207353	0.228637	0.470335	0.380595	0.350827	0.115513	0.498311	0.410399	0.366374	0.446806	0.427404	0.354778	Stage I	3.54862
TCGA-44-6776-01A	0.207353	0.074212	0.228637	0.103772	0.115513	0.297512	0.0907178	0.498311	0.0617561	0.128812	0.0217456	0.166213	Stage I	3.37911
TCGA-44-6777-01A	0.103772	0.159778	0.2516	0.141033	0.074212	0.0674561	0.0804216	0.380595	0.0352953	0.128812	0.0502152	0.133926	Stage I	6.33109
TCGA-44-6778-01A	0.395303	0.297512	0.366374	0.410399	0.380595	0.350827	0.551654	0.470335	0.333668	0.427404	0.446806	0.402807	Stage I	7.88147
TCGA-44-7659-01A	0.159778	0.0804216	0.297512	0.178863	0.141033	0.150635	0.207353	0.427404	0.192109	0.228637	0.168705	0.20295	Stage I	6.68788
TCGA-44-7660-01A	0.159778	0.128812	0.297512	0.0907178	0.0674561	0.074212	0.115513	0.427404	0.0309095	0.103772	0.0248353	0.138266	Stage I	4.92014
TCGA-44-7661-01A	0.207353	0.103772	0.273951	0.128812	0.0907178	0.0502152	0.0617561	0.498311	0.0564731	0.0804216	0.0217456	0.143048	Stage I	9.84016
TCGA-44-7662-01A	0.159778	0.074212	0.2516	0.0674561	0.0907178	0.0804216	0.150635	0.366374	0.0617561	0.128812	0.0248353	0.132418	Stage I	9.02474
TCGA-44-7671-01A	0.178863	0.0352953	0.350827	0.128812	0.0907178	0.2516	0.074212	0.626599	0.168705	0.0804216	0.0309095	0.18336	Stage I	5.73307
TCGA-44-7672-01A	0.159778	0.0907178	0.395303	0.273951	0.150635	0.228637	0.178863	0.498311	0.115513	0.297512	0.168705	0.232539	Stage I	8.5662
TCGA-44-8117-01A	0.192109	0.074212	0.333668	0.0907178	0.0674561	0.0617561	0.159778	0.427404	0.168705	0.103772	0.0352953	0.155897	Stage I	6.26591
TCGA-44-8120-01A	0.333668	0.410399	0.380595	0.427404	0.395303	0.273951	0.551654	0.626599	0.350827	0.446806	0.470335	0.424322	Stage I	14.511
TCGA-44-A479-01A	0.297512	0.159778	0.427404	0.380595	0.0804216	0.410399	0.470335	0.498311	0.333668	0.395303	0.228637	0.33476	Stage I	7.6078
TCGA-44-A47A-01A	0.168705	0.228637	0.141033	0.0907178	0.074212	0.0617561	0.128812	0.366374	0.0502152	0.0804216	0.0275897	0.128952	Stage I	12.2763
TCGA-44-A47B-01A	0.366374	0.626599	0.395303	0.380595	0.333668	0.350827	0.590177	0.694061	0.470335	0.446806	0.427404	0.462013	Stage I	11.3946
TCGA-44-A47G-01A	0.0804216	0.228637	0.2516	0.141033	0.0617561	0.0907178	0.159778	0.498311	0.0502152	0.115513	0.0423762	0.156396	Stage I	9.2965
TCGA-44-A4SS-01A	0.297512	0.410399	0.350827	0.395303	0.333668	0.273951	0.551654	0.446806	0.380595	0.427404	0.498311	0.396948	Stage I	8.83893
TCGA-44-A4SU-01A	0.333668	0.350827	0.366374	0.446806	0.2516	0.297512	0.380595	0.626599	0.273951	0.470335	0.427404	0.384152	Stage I	7.85058
TCGA-49-4487-01A	0.350827	0.297512	0.380595	0.427404	0.366374	0.273951	0.498311	0.395303	0.333668	0.446806	0.470335	0.385553	Stage I	8.6566
TCGA-49-4488-01A	0.141033	0.0674561	0.297512	0.2516	0.159778	0.273951	0.115513	0.551654	0.228637	0.207353	0.192109	0.226054	Stage I	9.03282
TCGA-49-4514-01A	0.228637	0.074212	0.273951	0.0804216	0.0617561	0.207353	0.103772	0.498311	0.0502152	0.168705	0.0275897	0.161357	Stage I	2.70129
TCGA-49-AAR0-01A	0.350827	0.228637	0.333668	0.395303	0.366374	0.297512	0.446806	0.498311	0.141033	0.410399	0.427404	0.354207	Stage I	12.3491
TCGA-49-AARE-01A	0.273951	0.498311	0.350827	0.410399	0.366374	0.2516	0.590177	0.626599	0.380595	0.551654	0.470335	0.433711	Stage I	8.58798
TCGA-49-AARN-01A	0.141033	0.128812	0.178863	0.273951	0.168705	0.150635	0.2516	0.551654	0.115513	0.228637	0.192109	0.216501	Stage I	7.53711
TCGA-49-AARO-01A	0.0907178	0.0502152	0.273951	0.128812	0.0804216	0.192109	0.207353	0.498311	0.178863	0.168705	0.159778	0.184476	Stage I	10.3181
TCGA-49-AARQ-01A	0.273951	0.427404	0.333668	0.380595	0.350827	0.228637	0.446806	0.590177	0.297512	0.395303	0.366374	0.371932	Stage I	8.55595
TCGA-49-AARR-01A	0.115513	0.192109	0.228637	0.128812	0.074212	0.0804216	0.168705	0.446806	0.0564731	0.0907178	0.0189153	0.145575	Stage I	11.1864
TCGA-4B-A93V-01A	0.141033	0.0502152	0.446806	0.2516	0.103772	0.0617561	0.0907178	0.498311	0.0423762	0.192109	0.0189153	0.17251	Stage I	16.0268
TCGA-50-5049-01A	0.207353	0.0423762	0.297512	0.128812	0.0674561	0.0564731	0.103772	0.410399	0.0275897	0.168705	0.0352953	0.140522	Stage I	8.66991
TCGA-50-5066-02A	0.2516	0.207353	0.350827	0.395303	0.297512	0.150635	0.446806	0.498311	0.228637	0.410399	0.470335	0.337065	Stage I	7.10929
TCGA-50-5931-01A	0.366374	0.2516	0.498311	0.446806	0.380595	0.297512	0.551654	0.756737	0.350827	0.470335	0.410399	0.43465	Stage I	4.91727
TCGA-50-5935-01A	0.159778	0.207353	0.273951	0.380595	0.192109	0.150635	0.427404	0.498311	0.141033	0.2516	0.366374	0.277195	Stage I	3.89418
TCGA-50-5939-01A	0.297512	0.380595	0.333668	0.427404	0.395303	0.228637	0.498311	0.410399	0.168705	0.446806	0.470335	0.368879	Stage I	4.49928
TCGA-50-5942-01A	0.159778	0.0674561	0.228637	0.0617561	0.103772	0.074212	0.141033	0.350827	0.0502152	0.128812	0.0217456	0.126204	Stage I	5.6048
TCGA-50-5946-01A	0.297512	0.350827	0.395303	0.498311	0.410399	0.207353	0.551654	0.380595	0.333668	0.427404	0.470335	0.393033	Stage I	8.20318
TCGA-50-5946-02A	0.350827	0.446806	0.366374	0.395303	0.297512	0.273951	0.498311	0.410399	0.380595	0.427404	0.470335	0.392529	Stage I	6.39253
TCGA-50-6590-01A	0.168705	0.0674561	0.192109	0.115513	0.0907178	0.0804216	0.128812	0.350827	0.0309095	0.150635	0.0423762	0.128953	Stage I	6.59808
TCGA-50-6597-01A	0.333668	0.228637	0.395303	0.410399	0.350827	0.273951	0.446806	0.498311	0.366374	0.380595	0.427404	0.373843	Stage I	2.7427
TCGA-50-6673-01A	0.178863	0.074212	0.297512	0.128812	0.115513	0.0804216	0.150635	0.470335	0.0502152	0.168705	0.0309095	0.158739	Stage I	3.20312
TCGA-50-7109-01A	0.350827	0.470335	0.366374	0.446806	0.297512	0.273951	0.590177	0.626599	0.333668	0.551654	0.498311	0.436929	Stage I	10.795
TCGA-50-8457-01A	0.141033	0.115513	0.297512	0.207353	0.159778	0.150635	0.2516	0.427404	0.178863	0.228637	0.273951	0.221116	Stage I	8.99519
TCGA-50-8460-01A	0.2516	0.0617561	0.273951	0.178863	0.128812	0.380595	0.159778	0.498311	0.207353	0.168705	0.141033	0.222796	Stage I	5.85719
TCGA-55-6543-01A	0.168705	0.0804216	0.159778	0.150635	0.074212	0.0564731	0.115513	0.756737	0.0502152	0.128812	0.0118714	0.159397	Stage I	6.68614
TCGA-55-6642-01A	0.395303	0.380595	0.410399	0.498311	0.366374	0.2516	0.551654	0.590177	0.297512	0.470335	0.446806	0.423551	Stage I	7.08485
TCGA-55-6971-01A	0.178863	0.273951	0.2516	0.366374	0.168705	0.207353	0.228637	0.410399	0.141033	0.380595	0.350827	0.26894	Stage I	10.5254
TCGA-55-6972-01A	0.192109	0.0564731	0.297512	0.128812	0.141033	0.0907178	0.0674561	0.626599	0.0804216	0.159778	0.0155355	0.168768	Stage I	7.25237
TCGA-55-6980-01A	0.192109	0.168705	0.2516	0.103772	0.074212	0.0674561	0.0907178	0.498311	0.0423762	0.141033	0.0248353	0.150466	Stage I	6.51277
TCGA-55-6985-01A	0.207353	0.0674561	0.168705	0.141033	0.103772	0.0907178	0.074212	0.498311	0.0423762	0.115513	0.0189153	0.138942	Stage I	5.89236
TCGA-55-6986-01A	0.159778	0.0804216	0.273951	0.178863	0.141033	0.297512	0.207353	0.446806	0.150635	0.192109	0.228637	0.214282	Stage I	5.90047
TCGA-55-6987-01A	0.366374	0.350827	0.380595	0.427404	0.395303	0.207353	0.551654	0.410399	0.273951	0.498311	0.446806	0.391725	Stage I	10.3563
TCGA-55-7281-01A	0.2516	0.0617561	0.273951	0.192109	0.115513	0.297512	0.159778	0.590177	0.168705	0.178863	0.150635	0.221873	Stage I	6.20542
TCGA-55-7570-01A	0.297512	0.115513	0.446806	0.395303	0.168705	0.207353	0.2516	0.590177	0.141033	0.350827	0.333668	0.299863	Stage I	4.09493
TCGA-55-7573-01A	0.178863	0.0907178	0.2516	0.0564731	0.0617561	0.207353	0.0674561	0.446806	0.074212	0.150635	0.0275897	0.146678	Stage I	6.51812
TCGA-55-7574-01A	0.192109	0.297512	0.273951	0.366374	0.168705	0.159778	0.470335	0.380595	0.228637	0.395303	0.590177	0.320316	Stage I	14.8651
TCGA-55-7576-01A	0.350827	0.178863	0.366374	0.470335	0.395303	0.141033	0.551654	0.410399	0.168705	0.498311	0.427404	0.359928	Stage I	7.27031
TCGA-55-7724-01A	0.150635	0.0674561	0.2516	0.0907178	0.0804216	0.192109	0.159778	0.470335	0.0617561	0.103772	0.0309095	0.150863	Stage I	3.8717
TCGA-55-7725-01A	0.168705	0.159778	0.141033	0.0674561	0.0907178	0.2516	0.115513	0.551654	0.0217456	0.150635	0.0189153	0.157977	Stage I	5.53846
TCGA-55-7726-01A	0.168705	0.0617561	0.159778	0.103772	0.115513	0.0674561	0.128812	0.350827	0.0564731	0.141033	0.0275897	0.12561	Stage I	4.65402
TCGA-55-7815-01A	0.297512	0.498311	0.395303	0.427404	0.333668	0.273951	0.590177	0.551654	0.366374	0.470335	0.626599	0.439208	Stage I	4.93359
TCGA-55-7903-01A	0.192109	0.0564731	0.273951	0.141033	0.103772	0.366374	0.0907178	0.626599	0.207353	0.168705	0.0674561	0.208595	Stage I	11.2326
TCGA-55-7911-01A	0.192109	0.395303	0.228637	0.366374	0.168705	0.150635	0.551654	0.350827	0.207353	0.380595	0.470335	0.314775	Stage I	6.74478
TCGA-55-7913-01B	0.178863	0.0674561	0.350827	0.103772	0.0804216	0.333668	0.0617561	0.551654	0.0907178	0.115513	0.0275897	0.178385	Stage I	7.5352
TCGA-55-7995-01A	0.159778	0.074212	0.228637	0.0907178	0.0617561	0.273951	0.115513	0.410399	0.0564731	0.0674561	0.0248353	0.142157	Stage I	5.9494
TCGA-55-8085-01A	0.366374	0.470335	0.410399	0.551654	0.273951	0.297512	0.350827	0.590177	0.333668	0.427404	0.446806	0.410828	Stage I	8.78947
TCGA-55-8087-01A	0.159778	0.0502152	0.207353	0.115513	0.0804216	0.0564731	0.128812	0.626599	0.0674561	0.178863	0.0309095	0.154763	Stage I	7.98975
TCGA-55-8089-01A	0.350827	0.395303	0.366374	0.427404	0.380595	0.333668	0.551654	0.446806	0.297512	0.410399	0.498311	0.40535	Stage I	8.4313
TCGA-55-8090-01A	0.228637	0.192109	0.350827	0.380595	0.273951	0.178863	0.551654	0.590177	0.2516	0.395303	0.427404	0.347374	Stage I	6.11052
TCGA-55-8091-01A	0.333668	0.626599	0.366374	0.395303	0.207353	0.159778	0.446806	0.551654	0.2516	0.410399	0.427404	0.379721	Stage I	6.91811
TCGA-55-8096-01A	0.333668	0.178863	0.380595	0.207353	0.228637	0.141033	0.410399	0.498311	0.128812	0.350827	0.470335	0.302621	Stage I	7.27161
TCGA-55-8097-01A	0.178863	0.0423762	0.273951	0.0907178	0.0804216	0.207353	0.103772	0.694061	0.141033	0.150635	0.0275897	0.180979	Stage I	10.4469
TCGA-55-8203-01A	0.192109	0.0502152	0.297512	0.0907178	0.150635	0.410399	0.103772	0.498311	0.074212	0.128812	0.0309095	0.184328	Stage I	13.1718
TCGA-55-8204-01A	0.207353	0.0617561	0.228637	0.115513	0.103772	0.168705	0.0804216	0.366374	0.0423762	0.150635	0.074212	0.145432	Stage I	5.39279
TCGA-55-8206-01A	0.168705	0.0423762	0.228637	0.150635	0.074212	0.333668	0.0804216	0.551654	0.0674561	0.141033	0.0275897	0.169672	Stage I	8.46049
TCGA-55-8208-01A	0.178863	0.0617561	0.228637	0.168705	0.0674561	0.207353	0.074212	0.427404	0.128812	0.141033	0.0423762	0.156964	Stage I	10.7727
TCGA-55-8299-01A	0.228637	0.103772	0.297512	0.141033	0.128812	0.074212	0.150635	0.498311	0.0617561	0.0804216	0.0502152	0.165029	Stage I	10.1239
TCGA-55-8301-01A	0.141033	0.0674561	0.446806	0.228637	0.128812	0.115513	0.159778	0.551654	0.2516	0.192109	0.273951	0.232486	Stage I	13.3843
TCGA-55-8302-01A	0.159778	0.0674561	0.273951	0.207353	0.128812	0.297512	0.2516	0.551654	0.141033	0.178863	0.228637	0.226059	Stage I	8.63675
TCGA-55-8507-01A	0.159778	0.103772	0.2516	0.0564731	0.0674561	0.115513	0.128812	0.551654	0.0352953	0.150635	0.0248353	0.14962	Stage I	7.50196
TCGA-55-8510-01A	0.128812	0.0617561	0.2516	0.159778	0.0907178	0.228637	0.141033	0.498311	0.0352953	0.178863	0.0423762	0.165198	Stage I	10.3096
TCGA-55-8511-01A	0.297512	0.350827	0.380595	0.446806	0.333668	0.273951	0.590177	0.410399	0.395303	0.498311	0.470335	0.404353	Stage I	11.3566
TCGA-55-8514-01A	0.168705	0.159778	0.141033	0.0617561	0.0907178	0.207353	0.074212	0.470335	0.0352953	0.178863	0.0423762	0.14822	Stage I	8.16685
TCGA-55-8614-01A	0.159778	0.0674561	0.2516	0.178863	0.115513	0.168705	0.150635	0.333668	0.192109	0.207353	0.141033	0.178792	Stage I	4.86306
TCGA-55-8616-01A	0.178863	0.0804216	0.273951	0.0907178	0.0617561	0.192109	0.115513	0.427404	0.0275897	0.150635	0.0502152	0.149925	Stage I	8.15521
TCGA-55-8621-01A	0.207353	0.141033	0.297512	0.2516	0.159778	0.192109	0.178863	0.498311	0.115513	0.228637	0.273951	0.231333	Stage I	12.2218
TCGA-55-A491-01A	0.0907178	0.228637	0.297512	0.0804216	0.0617561	0.074212	0.159778	0.470335	0.0309095	0.115513	0.0352953	0.149553	Stage I	7.03504
TCGA-55-A492-01A	0.159778	0.168705	0.366374	0.207353	0.128812	0.273951	0.178863	0.590177	0.380595	0.192109	0.228637	0.261396	Stage I	6.07653
TCGA-55-A493-01A	0.115513	0.141033	0.2516	0.0617561	0.074212	0.273951	0.0564731	0.498311	0.192109	0.0907178	0.0217456	0.161584	Stage I	9.05618
TCGA-55-A494-01A	0.168705	0.0564731	0.273951	0.150635	0.115513	0.350827	0.0617561	0.590177	0.192109	0.103772	0.0309095	0.190439	Stage I	10.0129
TCGA-55-A4DF-01A	0.0804216	0.2516	0.207353	0.0907178	0.0674561	0.074212	0.141033	0.470335	0.0275897	0.159778	0.0502152	0.147337	Stage I	9.36251
TCGA-55-A4DG-01A	0.150635	0.228637	0.2516	0.103772	0.0804216	0.128812	0.178863	0.380595	0.0423762	0.141033	0.0564731	0.158474	Stage I	8.13902
TCGA-62-A46O-01A	0.178863	0.192109	0.297512	0.0617561	0.0907178	0.2516	0.074212	0.427404	0.0804216	0.103772	0.0155355	0.161264	Stage I	3.76602
TCGA-62-A46P-01A	0.0804216	0.2516	0.207353	0.103772	0.0674561	0.115513	0.141033	0.498311	0.0309095	0.128812	0.0155355	0.149156	Stage I	14.3649
TCGA-62-A46R-01A	0.207353	0.150635	0.228637	0.350827	0.273951	0.297512	0.178863	0.626599	0.168705	0.192109	0.159778	0.257724	Stage I	5.12352
TCGA-62-A46S-01A	0.380595	0.470335	0.395303	0.446806	0.297512	0.551654	0.427404	0.694061	0.366374	0.410399	0.498311	0.448978	Stage I	12.5988
TCGA-62-A46V-01A	0.366374	0.551654	0.380595	0.446806	0.350827	0.273951	0.470335	0.590177	0.427404	0.410399	0.395303	0.423984	Stage I	7.56769
TCGA-64-1681-01A	0.141033	0.074212	0.297512	0.150635	0.103772	0.115513	0.0804216	0.551654	0.0275897	0.128812	0.0155355	0.153335	Stage I	5.40856
TCGA-64-5774-01A	0.366374	0.074212	0.427404	0.297512	0.141033	0.446806	0.2516	0.498311	0.115513	0.350827	0.0502152	0.274528	Stage I	8.35905
TCGA-64-5778-01A	0.2516	0.395303	0.297512	0.350827	0.228637	0.141033	0.446806	0.333668	0.159778	0.470335	0.366374	0.312898	Stage I	6.96269
TCGA-64-5781-01A	0.159778	0.0617561	0.333668	0.150635	0.0804216	0.192109	0.0907178	0.297512	0.168705	0.141033	0.0423762	0.156246	Stage I	5.26658
TCGA-67-6215-01A	0.141033	0.0502152	0.297512	0.0855697	0.103772	0.228637	0.0674561	0.626599	0.273951	0.074212	0.0309095	0.179988	Stage I	6.91966
TCGA-67-6216-01A	0.192109	0.074212	0.207353	0.178863	0.159778	0.273951	0.103772	0.551654	0.141033	0.128812	0.115513	0.193368	Stage I	6.23359
TCGA-69-7763-01A	0.228637	0.150635	0.2516	0.207353	0.128812	0.178863	0.168705	0.410399	0.159778	0.297512	0.273951	0.223295	Stage I	5.59297
TCGA-69-7764-01A	0.366374	0.207353	0.498311	0.427404	0.178863	0.551654	0.350827	0.694061	0.2516	0.410399	0.446806	0.398514	Stage I	7.92231
TCGA-69-7973-01A	0.192109	0.0804216	0.427404	0.228637	0.150635	0.446806	0.128812	0.626599	0.168705	0.178863	0.0564731	0.244133	Stage I	6.19834
TCGA-69-7980-01A	0.141033	0.074212	0.297512	0.128812	0.0804216	0.207353	0.0907178	0.470335	0.192109	0.115513	0.0502152	0.168021	Stage I	4.50117
TCGA-69-8255-01A	0.128812	0.115513	0.350827	0.141033	0.0907178	0.0502152	0.0804216	0.333668	0.192109	0.178863	0.0217456	0.153084	Stage I	8.47266
TCGA-71-6725-01A	0.192109	0.074212	0.207353	0.128812	0.103772	0.0907178	0.115513	0.446806	0.0423762	0.150635	0.0352953	0.144327	Stage I	9.7883
TCGA-71-8520-01A	0.141033	0.168705	0.159778	0.207353	0.150635	0.178863	0.380595	0.626599	0.192109	0.297512	0.366374	0.260869	Stage I	6.79955
TCGA-73-4658-01A	0.228637	0.0674561	0.297512	0.192109	0.103772	0.178863	0.159778	0.410399	0.207353	0.168705	0.0502152	0.187709	Stage I	7.96885
TCGA-73-7498-01A	0.168705	0.074212	0.273951	0.103772	0.0907178	0.2516	0.0804216	0.694061	0.178863	0.150635	0.0217456	0.18988	Stage I	6.03889
TCGA-73-7499-01A	0.333668	0.366374	0.380595	0.395303	0.350827	0.297512	0.470335	0.427404	0.273951	0.410399	0.498311	0.382243	Stage I	6.11563
TCGA-78-7143-01A	0.168705	0.128812	0.297512	0.192109	0.150635	0.159778	0.178863	0.498311	0.115513	0.207353	0.273951	0.215595	Stage I	10.6325
TCGA-78-7152-01A	0.178863	0.207353	0.333668	0.350827	0.192109	0.427404	0.470335	0.626599	0.150635	0.395303	0.446806	0.343627	Stage I	6.00123
TCGA-78-7153-01A	0.366374	0.626599	0.470335	0.380595	0.333668	0.2516	0.498311	0.446806	0.427404	0.551654	0.410399	0.433068	Stage I	8.16584
TCGA-78-7155-01A	0.366374	0.626599	0.470335	0.395303	0.333668	0.2516	0.498311	0.756737	0.410399	0.551654	0.446806	0.464344	Stage I	4.05882
TCGA-78-7159-01A	0.380595	0.626599	0.410399	0.427404	0.333668	0.297512	0.551654	0.446806	0.350827	0.498311	0.395303	0.429007	Stage I	5.15797
TCGA-78-7162-01A	0.168705	0.0617561	0.2516	0.103772	0.0907178	0.159778	0.115513	0.446806	0.0309095	0.141033	0.0189153	0.144501	Stage I	7.23885
TCGA-78-7163-01A	0.178863	0.103772	0.297512	0.115513	0.141033	0.0674561	0.0804216	0.626599	0.0617561	0.128812	0.0309095	0.166604	Stage I	3.675
TCGA-78-7535-01A	0.168705	0.0674561	0.2516	0.103772	0.074212	0.0617561	0.141033	0.366374	0.0309095	0.128812	0.0217456	0.128761	Stage I	16.0562
TCGA-78-7537-01A	0.178863	0.0352953	0.273951	0.0674561	0.0804216	0.297512	0.074212	0.380595	0.192109	0.141033	0.0275897	0.159003	Stage I	4.77605
TCGA-78-7540-01A	0.207353	0.0907178	0.273951	0.0804216	0.0674561	0.115513	0.128812	0.590177	0.0423762	0.103772	0.0189153	0.156315	Stage I	5.77664
TCGA-78-7542-01A	0.192109	0.0617561	0.228637	0.0907178	0.0674561	0.115513	0.0804216	0.470335	0.0309095	0.141033	0.0217456	0.136421	Stage I	10.52
TCGA-78-7633-01A	0.178863	0.141033	0.333668	0.103772	0.074212	0.427404	0.0617561	0.694061	0.0907178	0.0804216	0.0248353	0.200977	Stage I	3.69959
TCGA-78-8655-01A	0.159778	0.178863	0.366374	0.273951	0.141033	0.192109	0.207353	0.626599	0.168705	0.297512	0.2516	0.260352	Stage I	6.84823
TCGA-78-8662-01A	0.159778	0.0502152	0.2516	0.0804216	0.103772	0.074212	0.0674561	0.366374	0.0617561	0.150635	0.0423762	0.128054	Stage I	7.55143
TCGA-83-5908-01A	0.207353	0.0804216	0.150635	0.0674561	0.128812	0.074212	0.103772	0.498311	0.0423762	0.159778	0.0248353	0.139815	Stage I	9.56045
TCGA-86-7953-01A	0.150635	0.0804216	0.470335	0.0907178	0.103772	0.0502152	0.0674561	0.446806	0.297512	0.128812	0.0423762	0.175369	Stage I	8.28015
TCGA-86-7954-01A	0.350827	0.380595	0.333668	0.410399	0.366374	0.273951	0.498311	0.395303	0.297512	0.446806	0.470335	0.384007	Stage I	5.41267
TCGA-86-7955-01A	0.350827	0.551654	0.427404	0.410399	0.333668	0.297512	0.498311	0.446806	0.395303	0.590177	0.380595	0.425696	Stage I	10.1335
TCGA-86-8075-01A	0.159778	0.0564731	0.207353	0.192109	0.168705	0.178863	0.2516	0.498311	0.074212	0.228637	0.297512	0.210323	Stage I	7.07708
TCGA-86-8076-01A	0.207353	0.0502152	0.273951	0.115513	0.159778	0.150635	0.074212	0.470335	0.0674561	0.0804216	0.0423762	0.153841	Stage I	8.85832
TCGA-86-8281-01A	0.273951	0.333668	0.395303	0.380595	0.297512	0.366374	0.427404	0.551654	0.350827	0.446806	0.470335	0.390403	Stage I	6.88057
TCGA-86-8358-01A	0.366374	0.498311	0.427404	0.380595	0.297512	0.2516	0.470335	0.551654	0.410399	0.446806	0.333668	0.403151	Stage I	7.90899
TCGA-86-8585-01A	0.178863	0.0564731	0.297512	0.168705	0.0804216	0.395303	0.0617561	0.498311	0.141033	0.150635	0.0352953	0.187664	Stage I	8.44979
TCGA-86-8669-01A	0.366374	0.297512	0.395303	0.427404	0.350827	0.498311	0.333668	0.626599	0.273951	0.380595	0.410399	0.396449	Stage I	7.08215
TCGA-86-8673-01A	0.297512	0.380595	0.410399	0.427404	0.333668	0.2516	0.590177	0.551654	0.446806	0.470335	0.395303	0.414132	Stage I	14.8501
TCGA-86-A456-01A	0.297512	0.427404	0.350827	0.395303	0.333668	0.2516	0.590177	0.551654	0.366374	0.410399	0.470335	0.404114	Stage I	8.17028
TCGA-86-A4P7-01A	0.178863	0.0674561	0.207353	0.0907178	0.074212	0.366374	0.0804216	0.498311	0.0352953	0.103772	0.0617561	0.160412	Stage I	10.8974
TCGA-91-6828-01A	0.333668	0.192109	0.427404	0.410399	0.207353	0.470335	0.297512	0.498311	0.273951	0.380595	0.366374	0.350728	Stage I	7.69277
TCGA-91-6829-01A	0.350827	0.380595	0.333668	0.395303	0.366374	0.228637	0.551654	0.410399	0.297512	0.498311	0.446806	0.38728	Stage I	5.44323
TCGA-91-6831-01A	0.395303	0.498311	0.410399	0.427404	0.366374	0.2516	0.626599	0.446806	0.333668	0.590177	0.380595	0.429749	Stage I	7.48057
TCGA-91-6835-01A	0.350827	0.273951	0.366374	0.427404	0.395303	0.168705	0.498311	0.410399	0.2516	0.446806	0.470335	0.369092	Stage I	6.40722
TCGA-91-6836-01A	0.128812	0.0674561	0.2516	0.074212	0.0804216	0.0352953	0.178863	0.297512	0.0502152	0.168705	0.0617561	0.126804	Stage I	4.77684
TCGA-91-6840-01A	0.150635	0.115513	0.350827	0.159778	0.0674561	0.0804216	0.0907178	0.427404	0.0248353	0.178863	0.0502152	0.154242	Stage I	5.47538
TCGA-91-6847-01A	0.395303	0.694061	0.410399	0.366374	0.350827	0.2516	0.470335	0.551654	0.273951	0.756737	0.333668	0.441355	Stage I	5.43993
TCGA-91-8496-01A	0.192109	0.0907178	0.207353	0.103772	0.115513	0.410399	0.0674561	0.694061	0.0502152	0.0804216	0.0275897	0.185419	Stage I	8.41397
TCGA-91-8497-01A	0.207353	0.115513	0.2516	0.273951	0.159778	0.228637	0.168705	0.590177	0.103772	0.297512	0.192109	0.235373	Stage I	12.3113
TCGA-91-8499-01A	0.333668	0.551654	0.446806	0.380595	0.350827	0.273951	0.366374	0.470335	0.498311	0.410399	0.297512	0.398221	Stage I	8.0913
TCGA-93-7347-01A	0.128812	0.0804216	0.228637	0.074212	0.0674561	0.141033	0.168705	0.498311	0.0617561	0.178863	0.0275897	0.150527	Stage I	7.10252
TCGA-93-7348-01A	0.150635	0.168705	0.2516	0.074212	0.115513	0.0804216	0.0674561	0.446806	0.0423762	0.141033	0.0309095	0.142697	Stage I	6.34163
TCGA-93-8067-01A	0.150635	0.228637	0.333668	0.366374	0.168705	0.141033	0.498311	0.694061	0.273951	0.427404	0.395303	0.334371	Stage I	6.35686
TCGA-93-A4JO-01A	0.178863	0.074212	0.273951	0.192109	0.141033	0.207353	0.150635	0.470335	0.0564731	0.228637	0.0502152	0.183983	Stage I	14.058
TCGA-95-7043-01A	0.395303	0.446806	0.410399	0.350827	0.427404	0.228637	0.498311	0.551654	0.273951	0.590177	0.366374	0.412713	Stage I	2.55236
TCGA-95-7944-01A	0.128812	0.0617561	0.228637	0.074212	0.0564731	0.2516	0.0804216	0.380595	0.141033	0.0907178	0.0275897	0.13835	Stage I	11.7316
TCGA-95-7947-01A	0.150635	0.074212	0.366374	0.0617561	0.0804216	0.168705	0.128812	0.470335	0.228637	0.103772	0.0275897	0.169204	Stage I	5.08584
TCGA-95-7948-01A	0.333668	0.0907178	0.273951	0.2516	0.159778	0.207353	0.141033	0.551654	0.178863	0.228637	0.192109	0.237215	Stage I	5.16611
TCGA-97-7547-01A	0.178863	0.0423762	0.273951	0.074212	0.103772	0.128812	0.0804216	0.333668	0.0502152	0.141033	0.0248353	0.130196	Stage I	4.43008
TCGA-97-7552-01A	0.141033	0.0564731	0.178863	0.0907178	0.0804216	0.207353	0.103772	0.380595	0.0352953	0.159778	0.0617561	0.136005	Stage I	7.39307
TCGA-97-7553-01A	0.150635	0.0804216	0.273951	0.168705	0.128812	0.207353	0.115513	0.470335	0.0502152	0.192109	0.228637	0.187881	Stage I	7.95301
TCGA-97-7937-01A	0.168705	0.178863	0.159778	0.074212	0.0804216	0.0674561	0.103772	0.366374	0.0502152	0.0907178	0.0275897	0.124373	Stage I	9.75007
TCGA-97-7938-01A	0.159778	0.0674561	0.297512	0.128812	0.0804216	0.074212	0.115513	0.470335	0.0502152	0.141033	0.0155355	0.145529	Stage I	5.70623
TCGA-97-8175-01A	0.159778	0.297512	0.273951	0.2516	0.178863	0.150635	0.498311	0.551654	0.395303	0.366374	0.333668	0.314332	Stage I	13.0677
TCGA-97-8177-01A	0.168705	0.159778	0.228637	0.297512	0.192109	0.178863	0.380595	0.498311	0.115513	0.410399	0.470335	0.281887	Stage I	8.23593
TCGA-97-8552-01A	0.350827	0.395303	0.380595	0.427404	0.228637	0.333668	0.297512	0.551654	0.150635	0.446806	0.470335	0.36667	Stage I	9.23294
TCGA-97-A4LX-01A	0.168705	0.074212	0.297512	0.0804216	0.0617561	0.0674561	0.159778	0.470335	0.207353	0.103772	0.0217456	0.155731	Stage I	11.4256
TCGA-97-A4M0-01A	0.178863	0.0907178	0.228637	0.115513	0.103772	0.350827	0.074212	0.470335	0.192109	0.141033	0.0309095	0.179721	Stage I	7.02266
TCGA-97-A4M1-01A	0.192109	0.0804216	0.273951	0.103772	0.0907178	0.228637	0.0617561	0.470335	0.0248353	0.168705	0.0352953	0.157321	Stage I	12.0052
TCGA-97-A4M2-01A	0.168705	0.150635	0.380595	0.350827	0.192109	0.273951	0.410399	0.498311	0.228637	0.395303	0.470335	0.319982	Stage I	14.4258
TCGA-97-A4M3-01A	0.207353	0.0564731	0.2516	0.178863	0.128812	0.333668	0.103772	0.694061	0.0907178	0.168705	0.0617561	0.206889	Stage I	6.15088
TCGA-97-A4M5-01A	0.178863	0.074212	0.207353	0.168705	0.0907178	0.192109	0.141033	0.395303	0.0352953	0.150635	0.0617561	0.15418	Stage I	12.0875
TCGA-97-A4M6-01A	0.192109	0.141033	0.2516	0.0804216	0.0674561	0.207353	0.103772	0.498311	0.0352953	0.159778	0.0423762	0.161773	Stage I	8.81125
TCGA-97-A4M7-01A	0.178863	0.168705	0.207353	0.0907178	0.074212	0.103772	0.141033	0.498311	0.0217456	0.228637	0.0352953	0.158968	Stage I	8.87091
TCGA-99-8028-01A	0.207353	0.0617561	0.2516	0.103772	0.115513	0.128812	0.141033	0.427404	0.0804216	0.0907178	0.0217456	0.148193	Stage I	10.5836
TCGA-99-8032-01A	0.366374	0.470335	0.380595	0.395303	0.350827	0.297512	0.551654	0.590177	0.333668	0.427404	0.498311	0.423833	Stage I	6.89451
TCGA-99-AA5R-01A	0.178863	0.0907178	0.2516	0.207353	0.192109	0.168705	0.273951	0.498311	0.150635	0.228637	0.297512	0.230763	Stage I	17.1427
TCGA-J2-A4AD-01A	0.350827	0.446806	0.395303	0.427404	0.333668	0.273951	0.590177	0.551654	0.366374	0.470335	0.498311	0.42771	Stage I	10.6607
TCGA-J2-A4AE-01A	0.192109	0.115513	0.228637	0.178863	0.103772	0.297512	0.168705	0.694061	0.128812	0.207353	0.2516	0.233358	Stage I	10.117
TCGA-J2-A4AG-01A	0.150635	0.178863	0.141033	0.0804216	0.074212	0.0564731	0.159778	0.498311	0.0423762	0.0907178	0.0352953	0.137101	Stage I	8.63093
TCGA-L4-A4E5-01A	0.192109	0.159778	0.380595	0.0804216	0.0617561	0.168705	0.0564731	0.551654	0.128812	0.0674561	0.0217456	0.169955	Stage I	7.18177
TCGA-L4-A4E6-01A	0.168705	0.178863	0.192109	0.273951	0.159778	0.141033	0.2516	0.446806	0.128812	0.207353	0.297512	0.222411	Stage I	10.5186
TCGA-L9-A443-01A	0.192109	0.228637	0.2516	0.178863	0.141033	0.103772	0.159778	0.446806	0.0423762	0.168705	0.128812	0.185681	Stage I	9.64962
TCGA-L9-A444-01A	0.207353	0.410399	0.380595	0.350827	0.2516	0.159778	0.446806	0.551654	0.395303	0.366374	0.470335	0.36282	Stage I	11.3929
TCGA-L9-A8F4-01A	0.178863	0.0502152	0.470335	0.0907178	0.141033	0.074212	0.128812	0.446806	0.0804216	0.159778	0.0275897	0.168071	Stage I	13.4172
TCGA-MN-A4N4-01A	0.178863	0.168705	0.207353	0.115513	0.074212	0.103772	0.0907178	0.427404	0.0248353	0.159778	0.0275897	0.143522	Stage I	8.15523
TCGA-MN-A4N5-01A	0.178863	0.128812	0.228637	0.0804216	0.0617561	0.273951	0.141033	0.470335	0.0564731	0.103772	0.0502152	0.161297	Stage I	9.96546
TCGA-MP-A4SV-01A	0.207353	0.168705	0.350827	0.159778	0.074212	0.128812	0.0564731	0.498311	0.0309095	0.150635	0.0217456	0.167978	Stage I	9.41002
TCGA-MP-A4TA-01A	0.297512	0.410399	0.395303	0.427404	0.350827	0.333668	0.551654	0.470335	0.366374	0.446806	0.498311	0.413508	Stage I	7.48983
TCGA-MP-A4TH-01A	0.192109	0.141033	0.228637	0.115513	0.0674561	0.0564731	0.0907178	0.694061	0.0423762	0.103772	0.0275897	0.159976	Stage I	12.3524
TCGA-MP-A5C7-01A	0.178863	0.0617561	0.333668	0.168705	0.141033	0.410399	0.150635	0.694061	0.0907178	0.207353	0.0564731	0.226697	Stage I	6.68796
TCGA-NJ-A4YF-01A	0.333668	0.470335	0.366374	0.380595	0.297512	0.2516	0.626599	0.498311	0.350827	0.427404	0.395303	0.399866	Stage I	8.48643
TCGA-NJ-A4YG-01A	0.150635	0.168705	0.228637	0.103772	0.074212	0.0674561	0.0804216	0.410399	0.0352953	0.141033	0.0189153	0.134498	Stage I	9.56787
TCGA-NJ-A4YP-01A	0.178863	0.0804216	0.2516	0.207353	0.141033	0.0674561	0.150635	0.297512	0.0502152	0.228637	0.192109	0.167803	Stage I	19.5879
TCGA-NJ-A4YQ-01A	0.395303	0.380595	0.350827	0.410399	0.366374	0.297512	0.470335	0.427404	0.228637	0.446806	0.498311	0.388409	Stage I	12.9497
TCGA-NJ-A55R-01A	0.350827	0.333668	0.366374	0.410399	0.380595	0.2516	0.498311	0.626599	0.273951	0.470335	0.446806	0.40086	Stage I	9.51938
TCGA-O1-A52J-01A	0.178863	0.0907178	0.2516	0.150635	0.074212	0.446806	0.168705	0.590177	0.0189153	0.128812	0.0423762	0.194711	Stage I	5.42231
TCGA-S2-AA1A-01A	0.168705	0.0564731	0.178863	0.103772	0.0804216	0.0907178	0.115513	0.498311	0.0502152	0.150635	0.0189153	0.137504	Stage I	11.4171
TCGA-38-A44F-01A	0.159778	0.178863	0.228637	0.103772	0.074212	0.2516	0.0907178	0.470335	0.0423762	0.128812	0.0502152	0.161756	Stage I	NA
TCGA-44-6144-01A	0.207353	0.103772	0.446806	0.380595	0.2516	0.141033	0.273951	0.590177	0.0907178	0.366374	0.228637	0.280092	Stage I	NA
TCGA-44-6148-01A	0.273951	0.103772	0.297512	0.192109	0.074212	0.2516	0.150635	0.427404	0.0804216	0.178863	0.0352953	0.187798	Stage I	NA
TCGA-49-AAR2-01A	0.395303	0.427404	0.446806	0.498311	0.410399	0.380595	0.551654	0.626599	0.297512	0.470335	0.590177	0.46319	Stage I	NA
TCGA-50-5944-01A	0.427404	0.498311	0.470335	0.395303	0.366374	0.297512	0.590177	0.694061	0.333668	0.551654	0.380595	0.455036	Stage I	NA
TCGA-55-6969-01A	0.470335	0.380595	0.395303	0.410399	0.366374	0.273951	0.590177	0.350827	0.297512	0.446806	0.427404	0.40088	Stage I	NA
TCGA-55-7728-01A	0.150635	0.128812	0.207353	0.0564731	0.0617561	0.159778	0.103772	0.350827	0.0502152	0.141033	0.0189153	0.129961	Stage I	NA
TCGA-55-8207-01A	0.178863	0.0674561	0.297512	0.115513	0.128812	0.074212	0.0907178	0.470335	0.0564731	0.150635	0.0423762	0.152082	Stage I	NA
TCGA-62-A470-01A	0.103772	0.168705	0.297512	0.0674561	0.0502152	0.2516	0.115513	0.626599	0.0617561	0.074212	0.0155355	0.166625	Stage I	NA
TCGA-69-7761-01A	0.168705	0.0617561	0.192109	0.0907178	0.115513	0.178863	0.0674561	0.498311	0.0502152	0.128812	0.0248353	0.14339	Stage I	NA
TCGA-69-7979-01A	0.168705	0.2516	0.350827	0.380595	0.297512	0.141033	0.446806	0.498311	0.228637	0.410399	0.470335	0.331342	Stage I	NA
TCGA-93-A4JQ-01A	0.333668	0.446806	0.366374	0.410399	0.350827	0.273951	0.551654	0.395303	0.380595	0.427404	0.498311	0.403208	Stage I	NA
TCGA-95-8039-01A	0.207353	0.366374	0.2516	0.410399	0.333668	0.141033	0.498311	0.551654	0.273951	0.395303	0.446806	0.352405	Stage I	NA
TCGA-97-7546-01A	0.178863	0.159778	0.207353	0.192109	0.168705	0.2516	0.273951	0.470335	0.128812	0.228637	0.297512	0.232514	Stage I	NA
TCGA-97-7941-01A	0.159778	0.0674561	0.192109	0.115513	0.0907178	0.228637	0.074212	0.350827	0.0617561	0.128812	0.0564731	0.138754	Stage I	NA
TCGA-97-8172-01A	0.192109	0.0674561	0.228637	0.074212	0.141033	0.0907178	0.0804216	0.427404	0.0309095	0.150635	0.0248353	0.137125	Stage I	NA
TCGA-97-8179-01A	0.178863	0.0907178	0.395303	0.103772	0.141033	0.192109	0.0564731	0.590177	0.2516	0.074212	0.0423762	0.192421	Stage I	NA
TCGA-MP-A4T2-01A	0.141033	0.150635	0.350827	0.2516	0.128812	0.168705	0.273951	0.410399	0.207353	0.192109	0.228637	0.227642	Stage I	NA
TCGA-MP-A4TJ-01A	0.192109	0.0804216	0.273951	0.141033	0.074212	0.446806	0.115513	0.498311	0.0352953	0.150635	0.0275897	0.18508	Stage I	NA
TCGA-NJ-A55A-01A	0.207353	0.178863	0.192109	0.273951	0.159778	0.168705	0.228637	0.498311	0.103772	0.2516	0.410399	0.243043	Stage I	NA
TCGA-05-4424-01A	0.150635	0.0804216	0.427404	0.273951	0.141033	0.115513	0.178863	0.498311	0.2516	0.228637	0.207353	0.232157	Stage II	4.59821
TCGA-05-4427-01A	0.366374	0.626599	0.498311	0.410399	0.333668	0.178863	0.694061	0.590177	0.427404	0.551654	0.380595	0.459828	Stage II	7.32407
TCGA-05-5423-01A	0.192109	0.115513	0.333668	0.168705	0.0804216	0.0309095	0.103772	0.410399	0.0502152	0.0907178	0.0189153	0.145031	Stage II	6.21278
TCGA-05-5425-01A	0.168705	0.103772	0.228637	0.074212	0.0907178	0.159778	0.150635	0.380595	0.0275897	0.115513	0.0217456	0.138354	Stage II	5.4239
TCGA-05-5428-01A	0.168705	0.0674561	0.207353	0.115513	0.0804216	0.074212	0.0907178	0.410399	0.0189153	0.141033	0.0217456	0.126952	Stage II	7.80646
TCGA-44-2665-01A	0.178863	0.0564731	0.273951	0.115513	0.0804216	0.380595	0.0352953	0.551654	0.2516	0.128812	0.0275897	0.189161	Stage II	7.52641
TCGA-44-6779-01A	0.273951	0.395303	0.551654	0.446806	0.333668	0.159778	0.590177	0.410399	0.192109	0.626599	0.427404	0.400713	Stage II	5.6035
TCGA-44-7667-01A	0.410399	0.694061	0.446806	0.470335	0.395303	0.2516	0.756737	0.551654	0.380595	0.626599	0.427404	0.491954	Stage II	8.13224
TCGA-44-7669-01A	0.380595	0.446806	0.551654	0.410399	0.366374	0.350827	0.498311	0.590177	0.333668	0.470335	0.395303	0.435859	Stage II	5.11889
TCGA-44-7670-01A	0.168705	0.141033	0.2516	0.0907178	0.0617561	0.074212	0.159778	0.333668	0.0423762	0.115513	0.0248353	0.133109	Stage II	3.81163
TCGA-44-8119-01A	0.410399	0.694061	0.470335	0.446806	0.366374	0.350827	0.626599	0.756737	0.380595	0.551654	0.498311	0.504791	Stage II	6.46903
TCGA-49-6744-01A	0.128812	0.0804216	0.228637	0.0617561	0.074212	0.141033	0.103772	0.366374	0.0352953	0.192109	0.0423762	0.132254	Stage II	5.0077
TCGA-49-6767-01A	0.207353	0.168705	0.150635	0.159778	0.141033	0.297512	0.273951	0.427404	0.115513	0.192109	0.2516	0.216872	Stage II	4.30534
TCGA-49-AAQV-01A	0.207353	0.0423762	0.395303	0.168705	0.128812	0.228637	0.0907178	0.498311	0.0674561	0.178863	0.0804216	0.189723	Stage II	5.63862
TCGA-49-AAR3-01A	0.141033	0.228637	0.273951	0.103772	0.0674561	0.0502152	0.168705	0.498311	0.0352953	0.128812	0.0275897	0.156707	Stage II	9.07172
TCGA-49-AAR9-01A	0.350827	0.626599	0.446806	0.427404	0.470335	0.228637	0.694061	0.590177	0.380595	0.551654	0.410399	0.470681	Stage II	4.41175
TCGA-50-5055-01A	0.207353	0.159778	0.2516	0.0804216	0.128812	0.103772	0.0674561	0.498311	0.0423762	0.115513	0.0352953	0.153699	Stage II	8.85849
TCGA-50-5068-01A	0.192109	0.115513	0.2516	0.0804216	0.074212	0.0674561	0.128812	0.410399	0.0423762	0.103772	0.0217456	0.135311	Stage II	8.84489
TCGA-50-5932-01A	0.141033	0.103772	0.192109	0.128812	0.0617561	0.150635	0.0804216	0.551654	0.0155355	0.0674561	0.0189153	0.137464	Stage II	2.9325
TCGA-53-7626-01A	0.228637	0.0674561	0.410399	0.192109	0.128812	0.333668	0.150635	0.498311	0.0804216	0.178863	0.074212	0.213048	Stage II	5.69541
TCGA-55-6712-01A	0.168705	0.0617561	0.228637	0.0907178	0.0674561	0.192109	0.115513	0.297512	0.0248353	0.0804216	0.0423762	0.124549	Stage II	7.82063
TCGA-55-6975-01A	0.366374	0.350827	0.380595	0.470335	0.410399	0.297512	0.427404	0.395303	0.273951	0.590177	0.498311	0.405562	Stage II	7.41677
TCGA-55-6978-01A	0.159778	0.0502152	0.366374	0.168705	0.115513	0.2516	0.150635	0.427404	0.192109	0.141033	0.0674561	0.190075	Stage II	7.80817
TCGA-55-6979-01A	0.128812	0.0907178	0.273951	0.0617561	0.0804216	0.0674561	0.150635	0.410399	0.0502152	0.159778	0.0352953	0.137222	Stage II	10.5694
TCGA-55-6984-01A	0.141033	0.0564731	0.178863	0.128812	0.074212	0.0804216	0.0674561	0.410399	0.0217456	0.150635	0.0189153	0.120815	Stage II	6.16786
TCGA-55-7284-01B	0.168705	0.0804216	0.2516	0.141033	0.115513	0.159778	0.0617561	0.498311	0.0502152	0.128812	0.0309095	0.153369	Stage II	7.75103
TCGA-55-7907-01A	0.178863	0.0804216	0.2516	0.074212	0.0907178	0.0564731	0.128812	0.446806	0.0617561	0.141033	0.0423762	0.141188	Stage II	4.14928
TCGA-55-7910-01A	0.380595	0.694061	0.410399	0.395303	0.350827	0.333668	0.551654	0.626599	0.427404	0.470335	0.446806	0.462514	Stage II	6.61449
TCGA-55-7914-01A	0.159778	0.0804216	0.228637	0.0907178	0.103772	0.0674561	0.128812	0.446806	0.0502152	0.115513	0.0423762	0.137682	Stage II	6.85868
TCGA-55-7994-01A	0.115513	0.0674561	0.380595	0.0804216	0.103772	0.074212	0.207353	0.333668	0.0617561	0.159778	0.0248353	0.146305	Stage II	9.85342
TCGA-55-8092-01A	0.366374	0.395303	0.380595	0.427404	0.410399	0.297512	0.551654	0.694061	0.333668	0.446806	0.498311	0.436553	Stage II	9.53364
TCGA-55-8205-01A	0.366374	0.333668	0.395303	0.470335	0.380595	0.273951	0.551654	0.626599	0.297512	0.446806	0.498311	0.421919	Stage II	7.89322
TCGA-55-8506-01A	0.350827	0.395303	0.551654	0.427404	0.366374	0.2516	0.626599	0.590177	0.410399	0.498311	0.470335	0.448998	Stage II	5.40254
TCGA-55-A48X-01A	0.192109	0.150635	0.207353	0.333668	0.168705	0.159778	0.228637	0.498311	0.115513	0.2516	0.380595	0.244264	Stage II	8.65024
TCGA-55-A48Y-01A	0.350827	0.551654	0.380595	0.427404	0.2516	0.333668	0.590177	0.626599	0.410399	0.366374	0.470335	0.432694	Stage II	7.18823
TCGA-55-A490-01A	0.297512	0.626599	0.446806	0.395303	0.2516	0.207353	0.590177	0.427404	0.410399	0.366374	0.380595	0.400011	Stage II	3.77489
TCGA-62-8395-01A	0.2516	0.446806	0.366374	0.380595	0.297512	0.228637	0.410399	0.498311	0.350827	0.395303	0.427404	0.368524	Stage II	7.2434
TCGA-62-8397-01A	0.150635	0.0564731	0.380595	0.103772	0.074212	0.350827	0.0502152	0.694061	0.2516	0.128812	0.0189153	0.205465	Stage II	4.98949
TCGA-62-A471-01A	0.159778	0.128812	0.297512	0.192109	0.103772	0.2516	0.141033	0.470335	0.207353	0.178863	0.150635	0.207437	Stage II	6.61713
TCGA-62-A472-01A	0.178863	0.366374	0.228637	0.297512	0.168705	0.150635	0.446806	0.694061	0.2516	0.273951	0.380595	0.312522	Stage II	11.6287
TCGA-64-5815-01A	0.228637	0.159778	0.192109	0.395303	0.2516	0.115513	0.470335	0.178863	0.128812	0.410399	0.366374	0.263429	Stage II	4.22118
TCGA-67-6217-01A	0.178863	0.168705	0.207353	0.074212	0.0907178	0.0617561	0.128812	0.498311	0.0309095	0.159778	0.0275897	0.14791	Stage II	5.26313
TCGA-69-7760-01A	0.141033	0.0502152	0.498311	0.178863	0.150635	0.395303	0.0907178	0.626599	0.446806	0.0804216	0.0674561	0.247851	Stage II	3.11362
TCGA-69-7978-01A	0.380595	0.350827	0.366374	0.427404	0.395303	0.228637	0.498311	0.446806	0.2516	0.410399	0.470335	0.384235	Stage II	6.41949
TCGA-69-8253-01A	0.150635	0.350827	0.297512	0.273951	0.178863	0.168705	0.498311	0.626599	0.207353	0.395303	0.366374	0.319494	Stage II	5.62849
TCGA-69-A59K-01A	0.366374	0.395303	0.380595	0.410399	0.350827	0.207353	0.498311	0.551654	0.228637	0.446806	0.427404	0.387606	Stage II	12.0529
TCGA-73-4676-01A	0.141033	0.0907178	0.333668	0.0804216	0.074212	0.0502152	0.0617561	0.350827	0.207353	0.0674561	0.0217456	0.134491	Stage II	5.22152
TCGA-73-A9RS-01A	0.115513	0.0804216	0.380595	0.150635	0.103772	0.207353	0.159778	0.694061	0.273951	0.141033	0.0617561	0.215352	Stage II	13.9062
TCGA-78-7147-01A	0.333668	0.446806	0.427404	0.410399	0.366374	0.273951	0.498311	0.626599	0.380595	0.470335	0.395303	0.420886	Stage II	4.82065
TCGA-78-7148-01A	0.446806	0.498311	0.590177	0.551654	0.297512	0.350827	0.410399	0.694061	0.380595	0.470335	0.427404	0.46528	Stage II	6.37399
TCGA-78-7150-01A	0.333668	0.2516	0.395303	0.380595	0.350827	0.178863	0.427404	0.446806	0.228637	0.410399	0.470335	0.352221	Stage II	3.20575
TCGA-78-7161-01A	0.410399	0.498311	0.590177	0.446806	0.366374	0.297512	0.470335	0.626599	0.427404	0.551654	0.333668	0.456294	Stage II	3.99408
TCGA-78-7166-01A	0.2516	0.115513	0.380595	0.228637	0.0804216	0.410399	0.178863	0.626599	0.0674561	0.207353	0.103772	0.241019	Stage II	6.18455
TCGA-78-7539-01A	0.178863	0.0674561	0.273951	0.103772	0.0804216	0.446806	0.074212	0.626599	0.0423762	0.115513	0.0217456	0.184701	Stage II	6.09922
TCGA-78-8640-01A	0.273951	0.410399	0.350827	0.395303	0.297512	0.2516	0.551654	0.446806	0.380595	0.427404	0.470335	0.386944	Stage II	5.02646
TCGA-78-8648-01A	0.178863	0.168705	0.192109	0.228637	0.207353	0.159778	0.410399	0.498311	0.141033	0.273951	0.446806	0.264177	Stage II	11.7604
TCGA-78-8660-01A	0.2516	0.207353	0.380595	0.395303	0.366374	0.273951	0.446806	0.498311	0.350827	0.427404	0.470335	0.369896	Stage II	11.5491
TCGA-86-6562-01A	0.178863	0.074212	0.297512	0.115513	0.0617561	0.128812	0.0804216	0.380595	0.0564731	0.159778	0.0217456	0.141426	Stage II	5.41811
TCGA-86-6851-01A	0.128812	0.141033	0.273951	0.0907178	0.0804216	0.074212	0.0617561	0.350827	0.0502152	0.159778	0.0275897	0.130847	Stage II	9.7763
TCGA-86-7711-01A	0.410399	0.350827	0.380595	0.470335	0.366374	0.273951	0.551654	0.395303	0.333668	0.427404	0.498311	0.405347	Stage II	3.17482
TCGA-86-7713-01A	0.228637	0.074212	0.470335	0.350827	0.0804216	0.446806	0.159778	0.590177	0.0674561	0.207353	0.0502152	0.247838	Stage II	12.825
TCGA-86-8055-01A	0.2516	0.074212	0.297512	0.168705	0.128812	0.207353	0.150635	0.498311	0.0674561	0.178863	0.159778	0.198476	Stage II	7.05635
TCGA-86-8074-01A	0.159778	0.074212	0.2516	0.141033	0.0674561	0.410399	0.0907178	0.590177	0.0502152	0.115513	0.0352953	0.180581	Stage II	7.18973
TCGA-86-8279-01A	0.207353	0.0907178	0.297512	0.0804216	0.115513	0.0617561	0.074212	0.470335	0.0352953	0.159778	0.0309095	0.147618	Stage II	8.2291
TCGA-86-8280-01A	0.350827	0.168705	0.380595	0.395303	0.207353	0.410399	0.366374	0.590177	0.150635	0.446806	0.427404	0.354052	Stage II	10.4114
TCGA-86-8672-01A	0.273951	0.0617561	0.192109	0.159778	0.115513	0.150635	0.228637	0.395303	0.0674561	0.2516	0.0217456	0.174408	Stage II	16.6107
TCGA-86-8674-01A	0.150635	0.0674561	0.333668	0.128812	0.074212	0.350827	0.0804216	0.590177	0.0564731	0.141033	0.0352953	0.182637	Stage II	8.47498
TCGA-86-A4D0-01A	0.350827	0.694061	0.551654	0.410399	0.333668	0.273951	0.470335	0.590177	0.446806	0.498311	0.366374	0.453324	Stage II	6.41786
TCGA-86-A4JF-01A	0.333668	0.380595	0.366374	0.395303	0.297512	0.273951	0.498311	0.446806	0.410399	0.470335	0.551654	0.402264	Stage II	5.90568
TCGA-91-6830-01A	0.159778	0.0617561	0.297512	0.192109	0.150635	0.0907178	0.207353	0.470335	0.0423762	0.178863	0.074212	0.175059	Stage II	4.67086
TCGA-91-7771-01A	0.350827	0.446806	0.380595	0.366374	0.333668	0.273951	0.590177	0.410399	0.395303	0.470335	0.427404	0.404167	Stage II	9.30372
TCGA-91-A4BC-01A	0.297512	0.410399	0.350827	0.427404	0.380595	0.273951	0.626599	0.395303	0.366374	0.470335	0.551654	0.413723	Stage II	11.163
TCGA-91-A4BD-01A	0.141033	0.228637	0.178863	0.0907178	0.103772	0.0804216	0.150635	0.551654	0.0502152	0.115513	0.0275897	0.156277	Stage II	9.53687
TCGA-95-7039-01A	0.192109	0.0352953	0.297512	0.128812	0.0564731	0.0907178	0.141033	0.427404	0.150635	0.115513	0.0189153	0.150402	Stage II	7.71199
TCGA-95-7562-01A	0.427404	0.380595	0.446806	0.470335	0.228637	0.366374	0.2516	0.551654	0.297512	0.410399	0.395303	0.384238	Stage II	5.53446
TCGA-95-7567-01A	0.168705	0.0804216	0.366374	0.0502152	0.103772	0.0907178	0.0674561	0.333668	0.0617561	0.141033	0.0189153	0.134821	Stage II	8.204
TCGA-95-8494-01A	0.297512	0.470335	0.427404	0.498311	0.366374	0.168705	0.228637	0.590177	0.380595	0.551654	0.410399	0.3991	Stage II	7.88227
TCGA-95-A4VN-01A	0.590177	0.159778	0.2516	0.297512	0.228637	0.168705	0.446806	0.470335	0.141033	0.395303	0.380595	0.320953	Stage II	10.7053
TCGA-97-8174-01A	0.128812	0.074212	0.2516	0.0674561	0.0804216	0.446806	0.0907178	0.756737	0.0502152	0.168705	0.0189153	0.194054	Stage II	6.93091
TCGA-J2-8192-01A	0.178863	0.128812	0.2516	0.159778	0.0804216	0.207353	0.074212	0.498311	0.0423762	0.168705	0.0564731	0.1679	Stage II	6.93872
TCGA-J2-8194-01A	0.366374	0.626599	0.410399	0.380595	0.333668	0.273951	0.590177	0.694061	0.350827	0.395303	0.498311	0.447297	Stage II	7.19391
TCGA-L9-A50W-01A	0.168705	0.0502152	0.333668	0.141033	0.0907178	0.297512	0.103772	0.427404	0.178863	0.159778	0.0423762	0.181277	Stage II	5.26258
TCGA-L9-A743-01A	0.159778	0.0502152	0.366374	0.168705	0.141033	0.2516	0.150635	0.427404	0.273951	0.178863	0.192109	0.214606	Stage II	10.0575
TCGA-L9-A7SV-01A	0.2516	0.395303	0.410399	0.350827	0.273951	0.228637	0.470335	0.380595	0.366374	0.446806	0.427404	0.363839	Stage II	5.63828
TCGA-MN-A4N1-01A	0.350827	0.551654	0.410399	0.395303	0.366374	0.333668	0.694061	0.626599	0.446806	0.427404	0.380595	0.453063	Stage II	12.8855
TCGA-MP-A4SW-01A	0.168705	0.178863	0.192109	0.0907178	0.0617561	0.207353	0.0804216	0.551654	0.0275897	0.150635	0.0248353	0.157694	Stage II	9.02008
TCGA-MP-A4SY-01A	0.192109	0.115513	0.273951	0.366374	0.228637	0.410399	0.150635	0.498311	0.128812	0.297512	0.207353	0.260873	Stage II	12.0095
TCGA-MP-A4T4-01A	0.207353	0.115513	0.297512	0.0907178	0.074212	0.0617561	0.141033	0.498311	0.0423762	0.159778	0.0352953	0.156714	Stage II	12.907
TCGA-MP-A4TE-01A	0.395303	0.551654	0.498311	0.410399	0.350827	0.2516	0.470335	0.626599	0.380595	0.446806	0.366374	0.431709	Stage II	9.78047
TCGA-MP-A4TF-01A	0.2516	0.366374	0.350827	0.395303	0.333668	0.141033	0.551654	0.498311	0.168705	0.470335	0.380595	0.355309	Stage II	5.16677
TCGA-MP-A4TI-01A	0.207353	0.228637	0.297512	0.350827	0.2516	0.159778	0.410399	0.395303	0.192109	0.366374	0.446806	0.300609	Stage II	15.2599
TCGA-MP-A4TK-01A	0.192109	0.103772	0.273951	0.168705	0.141033	0.470335	0.159778	0.498311	0.150635	0.207353	0.178863	0.23135	Stage II	10.4173
TCGA-44-2665-01B	0.128812	0.115513	0.333668	0.0502152	0.0674561	0.273951	0.0907178	0.498311	0.2516	0.0617561	0.0217456	0.172159	Stage II	NA
TCGA-44-6146-01A	0.228637	0.0309095	0.2516	0.168705	0.141033	0.103772	0.150635	0.756737	0.0352953	0.159778	0.0617561	0.189896	Stage II	NA
TCGA-44-6146-01B	0.168705	0.103772	0.297512	0.0804216	0.0617561	0.0423762	0.074212	0.694061	0.192109	0.0674561	0.0248353	0.164292	Stage II	NA
TCGA-44-A47F-01A	0.178863	0.410399	0.366374	0.350827	0.168705	0.150635	0.427404	0.470335	0.333668	0.395303	0.380595	0.330282	Stage II	NA
TCGA-49-6742-01A	0.228637	0.159778	0.207353	0.366374	0.168705	0.410399	0.350827	0.694061	0.150635	0.380595	0.446806	0.324015	Stage II	NA
TCGA-50-8459-01A	0.150635	0.0564731	0.273951	0.074212	0.115513	0.103772	0.0907178	0.446806	0.0674561	0.0804216	0.0189153	0.134443	Stage II	NA
TCGA-53-A4EZ-01A	0.333668	0.427404	0.366374	0.380595	0.297512	0.273951	0.551654	0.470335	0.395303	0.498311	0.446806	0.40381	Stage II	NA
TCGA-55-6983-01A	0.380595	0.273951	0.350827	0.427404	0.366374	0.333668	0.470335	0.498311	0.115513	0.446806	0.410399	0.37038	Stage II	NA
TCGA-55-8508-01A	0.350827	0.273951	0.380595	0.427404	0.366374	0.297512	0.395303	0.498311	0.168705	0.446806	0.470335	0.370557	Stage II	NA
TCGA-55-8513-01A	0.168705	0.0907178	0.228637	0.150635	0.103772	0.2516	0.0674561	0.470335	0.0309095	0.141033	0.0248353	0.157149	Stage II	NA
TCGA-55-8619-01A	0.141033	0.192109	0.207353	0.0674561	0.128812	0.228637	0.0907178	0.470335	0.0502152	0.103772	0.0248353	0.155025	Stage II	NA
TCGA-62-A46U-01A	0.159778	0.141033	0.192109	0.0617561	0.115513	0.0674561	0.0907178	0.470335	0.0423762	0.128812	0.0502152	0.138191	Stage II	NA
TCGA-69-8453-01A	0.168705	0.074212	0.178863	0.0804216	0.128812	0.273951	0.0502152	0.470335	0.0423762	0.141033	0.0275897	0.148774	Stage II	NA
TCGA-86-8054-01A	0.350827	0.590177	0.551654	0.427404	0.273951	0.2516	0.410399	0.626599	0.395303	0.498311	0.380595	0.432438	Stage II	NA
TCGA-86-8278-01A	0.168705	0.074212	0.207353	0.115513	0.128812	0.228637	0.0907178	0.395303	0.0423762	0.159778	0.0352953	0.1497	Stage II	NA
TCGA-NJ-A55O-01A	0.150635	0.128812	0.2516	0.103772	0.0564731	0.074212	0.141033	0.446806	0.0352953	0.159778	0.0275897	0.143273	Stage II	NA
TCGA-05-4384-01A	0.178863	0.103772	0.2516	0.0617561	0.0564731	0.333668	0.0907178	0.694061	0.074212	0.115513	0.0118714	0.179319	Stage III	5.88726
TCGA-05-4396-01A	0.192109	0.0674561	0.297512	0.150635	0.074212	0.0617561	0.115513	0.470335	0.0309095	0.128812	0.0189153	0.146197	Stage III	8.20249
TCGA-05-4415-01A	0.366374	0.498311	0.470335	0.446806	0.297512	0.2516	0.551654	0.590177	0.395303	0.626599	0.380595	0.443206	Stage III	4.32517
TCGA-05-5420-01A	0.192109	0.159778	0.366374	0.115513	0.0804216	0.0674561	0.0564731	0.498311	0.0352953	0.150635	0.0189153	0.158298	Stage III	8.16865
TCGA-05-5429-01A	0.192109	0.0907178	0.207353	0.074212	0.103772	0.0804216	0.141033	0.446806	0.0352953	0.128812	0.0217456	0.138389	Stage III	8.01125
TCGA-35-5375-01A	0.192109	0.350827	0.168705	0.380595	0.228637	0.115513	0.366374	0.273951	0.128812	0.395303	0.2516	0.259311	Stage III	3.3557
TCGA-38-6178-01A	0.273951	0.115513	0.395303	0.192109	0.159778	0.207353	0.333668	0.498311	0.074212	0.2516	0.366374	0.260743	Stage III	4.61648
TCGA-44-5643-01A	0.150635	0.0907178	0.297512	0.0564731	0.0674561	0.273951	0.074212	0.470335	0.0617561	0.128812	0.0217456	0.153964	Stage III	3.15578
TCGA-44-6774-01A	0.366374	0.380595	0.395303	0.427404	0.350827	0.297512	0.626599	0.470335	0.273951	0.446806	0.498311	0.412183	Stage III	6.96824
TCGA-49-4490-01A	0.380595	0.366374	0.395303	0.427404	0.350827	0.2516	0.498311	0.470335	0.228637	0.446806	0.410399	0.384235	Stage III	4.00515
TCGA-49-4512-01A	0.159778	0.103772	0.2516	0.115513	0.0617561	0.228637	0.0804216	0.350827	0.178863	0.128812	0.0352953	0.154116	Stage III	6.93681
TCGA-49-6743-01A	0.103772	0.0804216	0.2516	0.141033	0.0617561	0.0907178	0.128812	0.395303	0.0248353	0.074212	0.0217456	0.124928	Stage III	4.44751
TCGA-49-6745-01A	0.159778	0.074212	0.228637	0.0804216	0.0907178	0.115513	0.0674561	0.297512	0.0502152	0.141033	0.0423762	0.122534	Stage III	3.99668
TCGA-49-6761-01A	0.333668	0.410399	0.350827	0.446806	0.380595	0.273951	0.626599	0.498311	0.297512	0.551654	0.470335	0.421878	Stage III	5.81567
TCGA-49-AAR4-01A	0.273951	0.159778	0.297512	0.410399	0.2516	0.168705	0.366374	0.470335	0.128812	0.446806	0.380595	0.304988	Stage III	14.0353
TCGA-50-5044-01A	0.178863	0.128812	0.297512	0.0674561	0.0564731	0.207353	0.074212	0.498311	0.141033	0.115513	0.0248353	0.162761	Stage III	7.54035
TCGA-50-5051-01A	0.333668	0.590177	0.380595	0.551654	0.297512	0.273951	0.498311	0.756737	0.470335	0.446806	0.395303	0.454095	Stage III	12.0373
TCGA-50-5072-01A	0.2516	0.0564731	0.410399	0.159778	0.128812	0.115513	0.168705	0.446806	0.0674561	0.178863	0.0907178	0.188648	Stage III	5.33107
TCGA-50-5930-01A	0.228637	0.103772	0.380595	0.150635	0.0907178	0.0674561	0.128812	0.498311	0.0564731	0.168705	0.0423762	0.174226	Stage III	4.29164
TCGA-50-5933-01A	0.141033	0.0674561	0.2516	0.074212	0.168705	0.0309095	0.0804216	0.427404	0.0275897	0.128812	0.0155355	0.128516	Stage III	7.44684
TCGA-50-5941-01A	0.141033	0.0804216	0.228637	0.103772	0.0617561	0.0674561	0.159778	0.498311	0.0309095	0.0907178	0.0248353	0.135239	Stage III	6.67971
TCGA-50-6593-01A	0.159778	0.128812	0.273951	0.0804216	0.074212	0.0907178	0.0617561	0.470335	0.0309095	0.115513	0.0217456	0.137105	Stage III	6.03864
TCGA-50-6594-01A	0.0907178	0.0804216	0.366374	0.103772	0.074212	0.0502152	0.128812	0.410399	0.150635	0.159778	0.0423762	0.150701	Stage III	7.79051
TCGA-50-6595-01A	0.395303	0.366374	0.350827	0.470335	0.380595	0.207353	0.551654	0.410399	0.178863	0.427404	0.446806	0.380537	Stage III	6.97284
TCGA-53-7813-01A	0.333668	0.350827	0.366374	0.427404	0.395303	0.297512	0.446806	0.626599	0.273951	0.410399	0.498311	0.402468	Stage III	5.46802
TCGA-55-6970-01A	0.168705	0.0423762	0.297512	0.0907178	0.074212	0.150635	0.0804216	0.498311	0.0564731	0.128812	0.0189153	0.146099	Stage III	6.69978
TCGA-55-6981-01A	0.0907178	0.168705	0.350827	0.103772	0.0564731	0.0502152	0.159778	0.470335	0.0674561	0.192109	0.0118714	0.156569	Stage III	5.17944
TCGA-55-7227-01A	0.192109	0.427404	0.207353	0.380595	0.178863	0.150635	0.551654	0.590177	0.297512	0.446806	0.395303	0.347128	Stage III	6.50426
TCGA-55-7283-01A	0.192109	0.446806	0.366374	0.395303	0.228637	0.168705	0.590177	0.626599	0.297512	0.380595	0.410399	0.373019	Stage III	4.12763
TCGA-55-7727-01A	0.228637	0.395303	0.366374	0.427404	0.273951	0.178863	0.590177	0.551654	0.297512	0.446806	0.470335	0.384274	Stage III	5.94364
TCGA-55-8505-01A	0.2516	0.366374	0.410399	0.380595	0.207353	0.350827	0.427404	0.551654	0.192109	0.395303	0.470335	0.363996	Stage III	8.96161
TCGA-55-8615-01A	0.159778	0.0502152	0.427404	0.0804216	0.074212	0.446806	0.0674561	0.694061	0.0423762	0.115513	0.0275897	0.198712	Stage III	7.35864
TCGA-55-A48Z-01A	0.350827	0.395303	0.366374	0.446806	0.297512	0.228637	0.498311	0.470335	0.333668	0.427404	0.380595	0.381434	Stage III	10.0272
TCGA-62-8394-01A	0.150635	0.0564731	0.178863	0.128812	0.115513	0.207353	0.159778	0.410399	0.0423762	0.168705	0.192109	0.164638	Stage III	5.74025
TCGA-62-8398-01A	0.150635	0.0617561	0.446806	0.0804216	0.074212	0.115513	0.0502152	0.694061	0.333668	0.0907178	0.0309095	0.193538	Stage III	5.8171
TCGA-62-8399-01A	0.333668	0.380595	0.350827	0.395303	0.297512	0.228637	0.470335	0.498311	0.273951	0.427404	0.446806	0.373032	Stage III	6.29804
TCGA-62-8402-01A	0.410399	0.207353	0.446806	0.350827	0.192109	0.427404	0.297512	0.551654	0.103772	0.366374	0.333668	0.335262	Stage III	5.6317
TCGA-62-A46Y-01A	0.128812	0.0189153	0.297512	0.074212	0.141033	0.0907178	0.0804216	0.395303	0.228637	0.115513	0.0502152	0.14739	Stage III	7.65702
TCGA-64-1679-01A	0.178863	0.115513	0.297512	0.207353	0.159778	0.2516	0.333668	0.498311	0.128812	0.192109	0.228637	0.23565	Stage III	3.87893
TCGA-64-5775-01A	0.427404	0.470335	0.380595	0.498311	0.395303	0.273951	0.590177	0.366374	0.297512	0.551654	0.446806	0.427129	Stage III	5.34352
TCGA-69-7974-01A	0.128812	0.159778	0.207353	0.0617561	0.103772	0.0674561	0.150635	0.498311	0.0502152	0.115513	0.0275897	0.142835	Stage III	11.9163
TCGA-78-7146-01A	0.168705	0.159778	0.350827	0.074212	0.115513	0.103772	0.0617561	0.446806	0.0502152	0.128812	0.0352953	0.154154	Stage III	4.1354
TCGA-78-7149-01A	0.333668	0.498311	0.427404	0.410399	0.297512	0.273951	0.446806	0.694061	0.380595	0.626599	0.395303	0.434964	Stage III	5.08681
TCGA-78-7154-01A	0.366374	0.446806	0.427404	0.410399	0.333668	0.228637	0.498311	0.626599	0.380595	0.470335	0.395303	0.416766	Stage III	3.1641
TCGA-78-7158-01A	0.150635	0.115513	0.207353	0.0907178	0.141033	0.0674561	0.128812	0.333668	0.0423762	0.159778	0.0502152	0.135232	Stage III	13.478
TCGA-78-7220-01A	0.380595	0.0674561	0.297512	0.150635	0.0907178	0.446806	0.141033	0.694061	0.0804216	0.159778	0.0352953	0.231301	Stage III	3.11699
TCGA-78-7536-01A	0.150635	0.074212	0.410399	0.115513	0.0804216	0.0502152	0.103772	0.470335	0.0423762	0.128812	0.0189153	0.149601	Stage III	8.01485
TCGA-86-7714-01A	0.168705	0.0804216	0.297512	0.178863	0.128812	0.380595	0.103772	0.590177	0.207353	0.150635	0.0275897	0.210403	Stage III	4.2263
TCGA-86-8056-01A	0.178863	0.115513	0.350827	0.380595	0.192109	0.228637	0.333668	0.590177	0.207353	0.273951	0.366374	0.292552	Stage III	9.00671
TCGA-86-8359-01A	0.350827	0.366374	0.410399	0.380595	0.333668	0.273951	0.446806	0.551654	0.427404	0.395303	0.470335	0.400665	Stage III	10.7416
TCGA-86-A4P8-01A	0.168705	0.141033	0.228637	0.0907178	0.074212	0.2516	0.0674561	0.470335	0.0352953	0.150635	0.0564731	0.157736	Stage III	16.4251
TCGA-91-6848-01A	0.228637	0.297512	0.273951	0.380595	0.2516	0.159778	0.470335	0.395303	0.150635	0.427404	0.366374	0.309284	Stage III	5.87025
TCGA-91-6849-01A	0.273951	0.470335	0.395303	0.446806	0.2516	0.168705	0.590177	0.498311	0.207353	0.551654	0.366374	0.383688	Stage III	4.88533
TCGA-95-A4VK-01A	0.192109	0.0617561	0.395303	0.178863	0.141033	0.228637	0.2516	0.590177	0.0423762	0.207353	0.150635	0.221804	Stage III	12.0526
TCGA-97-7554-01A	0.178863	0.168705	0.228637	0.2516	0.192109	0.141033	0.427404	0.551654	0.150635	0.273951	0.297512	0.260191	Stage III	4.73562
TCGA-99-7458-01A	0.159778	0.150635	0.2516	0.333668	0.168705	0.207353	0.192109	0.551654	0.128812	0.380595	0.366374	0.262844	Stage III	5.3847
TCGA-99-8025-01A	0.207353	0.0502152	0.297512	0.128812	0.0804216	0.0674561	0.0907178	0.446806	0.115513	0.168705	0.0248353	0.152577	Stage III	10.1774
TCGA-MP-A4T6-01A	0.141033	0.074212	0.207353	0.103772	0.0564731	0.366374	0.0804216	0.498311	0.0309095	0.128812	0.0275897	0.155933	Stage III	7.87516
TCGA-MP-A4T8-01A	0.350827	0.626599	0.470335	0.498311	0.366374	0.297512	0.590177	0.694061	0.427404	0.446806	0.551654	0.483642	Stage III	11.7207
TCGA-MP-A4T9-01A	0.159778	0.0804216	0.228637	0.0674561	0.0907178	0.2516	0.103772	0.498311	0.0352953	0.115513	0.0423762	0.152171	Stage III	8.26699
TCGA-MP-A4TC-01A	0.207353	0.2516	0.159778	0.0804216	0.0907178	0.0674561	0.141033	0.350827	0.0309095	0.128812	0.0275897	0.139682	Stage III	11.0478
TCGA-MP-A4TD-01A	0.366374	0.350827	0.380595	0.427404	0.395303	0.207353	0.498311	0.410399	0.228637	0.470335	0.446806	0.380213	Stage III	10.8255
TCGA-NJ-A7XG-01A	0.178863	0.115513	0.2516	0.103772	0.128812	0.0564731	0.0804216	0.333668	0.0309095	0.141033	0.0502152	0.133753	Stage III	6.33093
TCGA-50-5936-01A	0.178863	0.207353	0.168705	0.380595	0.498311	0.141033	0.350827	0.297512	0.115513	0.395303	0.333668	0.27888	Stage III	NA
TCGA-64-5779-01A	0.178863	0.0564731	0.427404	0.159778	0.115513	0.0674561	0.0804216	0.410399	0.0502152	0.128812	0.0118714	0.153382	Stage III	NA
TCGA-95-A4VP-01A	0.366374	0.395303	0.350827	0.410399	0.380595	0.297512	0.590177	0.470335	0.228637	0.427404	0.498311	0.401443	Stage III	NA
TCGA-97-8176-01A	0.141033	0.159778	0.2516	0.074212	0.115513	0.273951	0.0674561	0.694061	0.0617561	0.150635	0.0309095	0.183719	Stage III	NA
TCGA-97-8547-01A	0.178863	0.551654	0.333668	0.2516	0.207353	0.168705	0.626599	0.498311	0.410399	0.446806	0.427404	0.372851	Stage III	NA
TCGA-NJ-A4YI-01A	0.150635	0.0502152	0.228637	0.115513	0.103772	0.297512	0.0907178	0.694061	0.0423762	0.141033	0.0352953	0.177252	Stage III	NA
TCGA-05-4425-01A	0.192109	0.0564731	0.2516	0.128812	0.168705	0.074212	0.0907178	0.395303	0.0423762	0.103772	0.0275897	0.139243	Stage IV	9.76644
TCGA-38-4632-01A	0.168705	0.103772	0.498311	0.297512	0.228637	0.128812	0.410399	0.590177	0.178863	0.333668	0.366374	0.300475	Stage IV	8.78766
TCGA-50-6591-01A	0.427404	0.790885	0.410399	0.350827	0.297512	0.273951	0.470335	0.756737	0.395303	0.446806	0.333668	0.450348	Stage IV	4.6725
TCGA-53-7624-01A	0.333668	0.192109	0.427404	0.366374	0.273951	0.297512	0.350827	0.470335	0.178863	0.395303	0.410399	0.336068	Stage IV	4.2634
TCGA-55-6968-01A	0.141033	0.168705	0.380595	0.0804216	0.0907178	0.0502152	0.2516	0.470335	0.0189153	0.128812	0.0217456	0.163918	Stage IV	8.30357
TCGA-55-7816-01A	0.150635	0.074212	0.297512	0.0804216	0.0674561	0.228637	0.0617561	0.470335	0.207353	0.0907178	0.0248353	0.159443	Stage IV	7.95617
TCGA-55-8094-01A	0.395303	0.790885	0.498311	0.380595	0.228637	0.273951	0.470335	0.626599	0.446806	0.410399	0.366374	0.444381	Stage IV	3.97013
TCGA-55-8512-01A	0.207353	0.0674561	0.228637	0.128812	0.159778	0.427404	0.0804216	0.626599	0.0502152	0.141033	0.0617561	0.198133	Stage IV	7.14284
TCGA-55-8620-01A	0.366374	0.551654	0.446806	0.395303	0.333668	0.350827	0.427404	0.498311	0.470335	0.410399	0.380595	0.421061	Stage IV	5.8351
TCGA-78-7145-01A	0.470335	0.395303	0.590177	0.551654	0.273951	0.366374	0.297512	0.626599	0.380595	0.446806	0.410399	0.437246	Stage IV	4.27351
TCGA-78-7156-01A	0.207353	0.115513	0.380595	0.228637	0.178863	0.410399	0.141033	0.694061	0.2516	0.192109	0.150635	0.268254	Stage IV	3.57614
TCGA-78-7160-01A	0.192109	0.0502152	0.333668	0.159778	0.103772	0.366374	0.115513	0.498311	0.2516	0.178863	0.0617561	0.210178	Stage IV	7.81606
TCGA-78-7167-01A	0.178863	0.0674561	0.228637	0.074212	0.128812	0.168705	0.159778	0.694061	0.0502152	0.150635	0.0275897	0.17536	Stage IV	5.24064
TCGA-86-7701-01A	0.350827	0.590177	0.333668	0.410399	0.297512	0.273951	0.626599	0.446806	0.380595	0.427404	0.551654	0.426326	Stage IV	9.30887
TCGA-93-A4JP-01A	0.150635	0.228637	0.273951	0.380595	0.192109	0.178863	0.410399	0.498311	0.207353	0.350827	0.446806	0.301681	Stage IV	8.23078
TCGA-97-8171-01A	0.207353	0.150635	0.2516	0.074212	0.103772	0.228637	0.0907178	0.756737	0.0617561	0.159778	0.0423762	0.193416	Stage IV	9.71907
TCGA-99-8033-01A	0.168705	0.0423762	0.2516	0.074212	0.0674561	0.228637	0.115513	0.470335	0.207353	0.0907178	0.0309095	0.158892	Stage IV	5.90697
TCGA-L9-A5IP-01A	0.192109	0.0275897	0.333668	0.141033	0.128812	0.074212	0.168705	0.590177	0.115513	0.150635	0.0248353	0.177026	Stage IV	5.64411
TCGA-MP-A4T7-01A	0.207353	0.297512	0.350827	0.366374	0.168705	0.333668	0.470335	0.694061	0.395303	0.427404	0.446806	0.378032	Stage IV	10.649
TCGA-93-A4JN-01A	0.178863	0.2516	0.228637	0.103772	0.0617561	0.0674561	0.115513	0.446806	0.0352953	0.0907178	0.0423762	0.147527	Stage IV	NA
TCGA-80-5607-01A	0.192109	0.0564731	0.228637	0.115513	0.074212	0.366374	0.150635	0.626599	0.0804216	0.128812	0.0502152	0.188182	unknown	8.57586
TCGA-50-5045-01A	0.228637	0.141033	0.297512	0.074212	0.103772	0.207353	0.0907178	0.470335	0.0564731	0.115513	0.0352953	0.165532	unknown	9.97848
TCGA-55-5899-01A	0.395303	0.446806	0.551654	0.410399	0.350827	0.2516	0.427404	0.470335	0.273951	0.626599	0.380595	0.416861	unknown	5.71753
TCGA-67-4679-01B	0.141033	0.0804216	0.178863	0.103772	0.0674561	0.0564731	0.150635	0.350827	0.0352953	0.128812	0.0217456	0.119576	unknown	8.22084
TCGA-69-7765-01A	0.168705	0.0674561	0.273951	0.074212	0.0617561	0.0804216	0.128812	0.410399	0.0564731	0.103772	0.0118714	0.130712	unknown	6.49791
TCGA-69-8254-01A	0.168705	0.0907178	0.207353	0.141033	0.074212	0.228637	0.150635	0.446806	0.0423762	0.159778	0.103772	0.164911	unknown	4.37636
TCGA-75-5122-01A	0.228637	0.150635	0.178863	0.333668	0.273951	0.141033	0.410399	0.350827	0.115513	0.366374	0.380595	0.266409	unknown	10.2785
TCGA-75-5125-01A	0.395303	0.0674561	0.410399	0.228637	0.0564731	0.446806	0.074212	0.551654	0.178863	0.0907178	0.0189153	0.22904	unknown	11.1168
TCGA-75-5126-01A	0.159778	0.103772	0.273951	0.128812	0.074212	0.0907178	0.0617561	0.498311	0.0423762	0.150635	0.0217456	0.146006	unknown	4.8764
TCGA-75-5146-01A	0.168705	0.074212	0.228637	0.0674561	0.0907178	0.150635	0.103772	0.551654	0.0502152	0.0804216	0.0189153	0.144122	unknown	8.20424
TCGA-75-5147-01A	0.333668	0.410399	0.350827	0.427404	0.366374	0.273951	0.551654	0.380595	0.2516	0.446806	0.470335	0.387601	unknown	6.52177
TCGA-75-6203-01A	0.178863	0.150635	0.297512	0.0804216	0.074212	0.0617561	0.141033	0.470335	0.0502152	0.0674561	0.0217456	0.144926	unknown	7.28891
TCGA-75-6205-01A	0.168705	0.141033	0.297512	0.150635	0.0617561	0.0674561	0.103772	0.498311	0.0309095	0.178863	0.0189153	0.15617	unknown	8.59278
TCGA-75-6206-01A	0.150635	0.0352953	0.366374	0.0907178	0.128812	0.2516	0.115513	0.498311	0.207353	0.074212	0.0189153	0.176158	unknown	6.05973
TCGA-75-6207-01A	0.168705	0.2516	0.178863	0.273951	0.159778	0.103772	0.427404	0.395303	0.128812	0.297512	0.192109	0.234346	unknown	4.1153
TCGA-75-6211-01A	0.350827	0.395303	0.380595	0.427404	0.366374	0.273951	0.551654	0.446806	0.297512	0.470335	0.498311	0.40537	unknown	5.9023
TCGA-75-6212-01A	0.150635	0.0804216	0.192109	0.115513	0.0674561	0.074212	0.141033	0.498311	0.0309095	0.0907178	0.0248353	0.133287	unknown	6.35181
TCGA-75-6214-01A	0.192109	0.159778	0.228637	0.366374	0.333668	0.141033	0.380595	0.350827	0.0674561	0.395303	0.498311	0.283099	unknown	4.69471
TCGA-75-7025-01A	0.207353	0.0502152	0.273951	0.103772	0.115513	0.0674561	0.0907178	0.626599	0.0352953	0.141033	0.0564731	0.160762	unknown	8.61093
TCGA-75-7027-01A	0.366374	0.380595	0.446806	0.470335	0.626599	0.297512	0.427404	0.498311	0.273951	0.590177	0.410399	0.435315	unknown	6.27859
TCGA-75-7030-01A	0.168705	0.0674561	0.2516	0.115513	0.0907178	0.228637	0.103772	0.446806	0.0564731	0.150635	0.0617561	0.15837	unknown	7.30067
TCGA-75-7031-01A	0.178863	0.103772	0.395303	0.192109	0.074212	0.159778	0.0674561	0.590177	0.0617561	0.168705	0.0502152	0.185668	unknown	8.77945
TCGA-80-5608-01A	0.350827	0.395303	0.410399	0.470335	0.380595	0.228637	0.694061	0.551654	0.273951	0.498311	0.427404	0.425589	unknown	8.72261
TCGA-80-5611-01A	0.192109	0.141033	0.427404	0.273951	0.168705	0.150635	0.380595	0.626599	0.178863	0.297512	0.366374	0.291253	unknown	6.9467
TCGA-44-2655-01A	0.225897	0.167818	0.351441	0.196659	0.139642	0.100358	0.169093	0.477835	0.198837	0.0677537	0.482645	0.220964	unknown	5.95171

## Sheet: Supplementary table 5
Supplementary table 5 The significant enriched KEGG pathways between tumor and matched normal samples in SHOX2_met (+) and RASSF1A_met (+) groups from the NJDT cohort
Group	Phenotype	Significant enrichment pathways	NES	nom P-value	FDR	Group	Phenotype	Significant enrichment pathways	NES	nom P-value	FDR	Common pathways
SHOX2_met (+)	Tumor	One carbon pool by folate	1.59572	0.0083682	0.194139	RASSF1A_met (+)	Tumor	One carbon pool by folate	1.45653	0.0329218	0.141121	One carbon pool by folate
		Homologous recombination	1.40127	0.0141889	0.212641			Alanine aspartate and glutamate metabolism	1.34846	0.0466946	0.138984
	Normal	Vascular smooth muscle contraction	-1.76103	0	0.0134386		Normal	Vascular smooth muscle contraction	-1.72834	0	0.0638088	Vascular smooth muscle contraction; Neuroactive ligand receptor interaction; Calcium signaling pathway; Aldosterone regulated sodium reabsorption; TGF beta signaling pathway;
		Neuroactive ligand receptor interaction	-1.64044	0.00220751	0.0561663			Neuroactive ligand receptor interaction	-1.70669	0	0.0446782
		Calcium signaling pathway	-1.58695	0.00824742	0.122731			Calcium signaling pathway	-1.64854	0	0.0385922
		Hedgehog signaling pathway	-1.54023	0.0202429	0.150284			MAPK signaling pathway	-1.59194	0	0.045399
		Natural killer cell mediated cytotoxicity	-1.52566	0.0233546	0.146156			Chemokine signaling pathway	-1.58899	0.00197628	0.0437734
		TGF beta signaling pathway	-1.56921	0.0237154	0.134129			Hedgehog signaling pathway	-1.65605	0.00204918	0.0414577
		Aldosterone regulated sodium reabsorption	-1.48276	0.0292887	0.186923			Natural killer cell mediated cytotoxicity	-1.69932	0.00207469	0.0325706
								Gap junction	-1.53526	0.00402414	0.041733
								Regulation of actin cytoskeleton	-1.57317	0.0040404	0.0434616
								Phosphatidylinositol signaling system	-1.54591	0.00596422	0.0425491
								WNT signaling pathway	-1.52648	0.00604839	0.0444737
								Adherens junction	-1.52134	0.00796813	0.0465163
								Neurotrophin signaling pathway	-1.55145	0.00806452	0.0435748
								Focal adhesion	-1.54611	0.011976	0.0441515
								JAK-STAT signaling pathway	-1.61839	0.0121457	0.0361306
								T cell receptor signaling pathway	-1.54213	0.0179283	0.0430987
								PPAR signaling pathway	-1.55441	0.0182927	0.0433134
								Cytokine-cytokine receptor interaction	-1.58246	0.0201207	0.0416602
								Fc gamma R-mediated phagocytosis	-1.50808	0.0204499	0.049394
								Notch signaling pathway	-1.46413	0.024	0.0674462
								Tight junction	-1.46856	0.0242424	0.0655609
								Adipocytokine signaling pathway	-1.45532	0.0299401	0.0699424
								Apoptosis	-1.53612	0.030303	0.0424264
								Nod like receptor signaling pathway	-1.51575	0.0309278	0.0488665
								Cell adhesion molecules cams	-1.48581	0.036	0.0545979
								Small cell lung cancer	-1.45653	0.0420842	0.070556
								Toll like receptor signaling pathway	-1.46891	0.0456432	0.0667026
